# Supplementary material for: Causal contribution of optic flow signal in Macaque extrastriate visual cortex for roll perception
Source: Nat Commun. 2022 Sep 19;13:5479. doi: 10.1038/s41467-022-33245-5 (PMC9485245; doi:10.1038/s41467-022-33245-5)
Supplement: Supplementary file 4 — Source Data [file 41467_2022_33245_MOESM4_ESM.xlsx]

## Sheet: Figure 2a
Figure 2a	Behavioral performance
			Roll task					Translation task
	Monkey R (4-AFC)		θR	% 'CW' choice	SEM	N		θT	% 'Left' choice	SEM	N
		Fine version (normal)	-36.8699	0	0	38	miu	-5	0.0094697	0.00667693	22	miu
			-11.537	0	0	10	0.1278	-2.4	0.153662	0.036111	22	-0.1743
			-6.8921	0.1101	0.0249	36	threshold	-1.92	0.0825479	0.020944	45	threshold
			-5.73917	0.0603	0.0222	10	4.73	-1.15	0.338173	0.0571625	22	2.0388
			-2.86598	0.1081	0.0364	12		-0.61	0.37989	0.0422937	45
			-1.14599	0.3977	0.0335	51		-0.55	0.44425	0.0613884	22
			0	0.5459	0.032	68		0	0.498737	0.0334908	68
			1.14599	0.6043	0.0456	49		0.55	0.695112	0.0640566	22
			2.86598	0.7349	0.0658	12		0.61	0.669327	0.0375902	45
			5.73917	0.8943	0.0211	10		1.15	0.741259	0.0561376	22
			6.8921	0.8986	0.0247	36		1.92	0.884382	0.0214153	45
			11.537	0.9342	0.017	10		2.4	0.914474	0.0228334	22
			36.8699	1	0	38		5	0.974026	0.0137606	22
		Fine version (general error)	-36.8699	0	0	38	miu	-5	0.00757576	0.00534154	22	miu
			-11.537	0	0	10	5.3603	-2.4	0.0921774	0.0225026	22	1.7458
			-6.8921	0.069	0.017	36	threshold	-1.92	0.0551515	0.0134957	45	threshold
			-5.73917	0.0521	0.0205	10	6.6043	-1.15	0.195143	0.041068	22	3.2822
			-2.86598	0.062	0.0224	12		-0.61	0.21181	0.0231685	45
			-1.14599	0.1846	0.0208	51		-0.55	0.265213	0.0357374	22
			0	0.2385	0.02	68		0	0.292908	0.0210287	68
			1.14599	0.2491	0.026	51		0.55	0.384022	0.0455321	22
			2.86598	0.3268	0.0457	12		0.61	0.378689	0.0312995	45
			5.73917	0.6246	0.0518	10		1.15	0.418178	0.0434312	22
			6.8921	0.4882	0.0374	36		1.92	0.597742	0.0253673	45
			11.537	0.9029	0.023	10		2.4	0.627927	0.0387631	22
			36.8699	0.9873	0.0045	38		5	0.789291	0.0326962	22
			coherence (%)	% 'CW' choice	SEM	N		coherence (%)	% 'Left' choice	SEM	N
		Coarse version (normal)	-8	0.002	0.002	49	miu	-8	0.0068	0.0035	81	miu
			-4	0.0955	0.0216	51	0.818	-4	0.178	0.0351	60	-0.7771
			-2	0.1487	0.0228	51	threshold	-2	0.3308	0.035	82	threshold
			-1	0.3083	0.0395	49	3.2969	-1	0.4372	0.0332	87	2.9553
			0	0.386	0.0242	51		0	0.5991	0.0257	89
			1	0.5455	0.0397	50		1	0.718	0.0277	86
			2	0.6494	0.0362	51		2	0.8209	0.0228	83
			4	0.8213	0.0301	51		4	0.967	0.01	60
			8	0.9867	0.0063	49		8	0.9979	0.0021	81
		Coarse version (general error)	-8	0.002	0.002	49	miu	-8	0.0047	-8	22	miu
			-4	0.052	0.0109	51	3.1201	-4	0.0744	-4	22	1.3967
			-2	0.0784	0.012	51	threshold	-2	0.188	-2	45	threshold
			-1	0.152	0.0205	50	3.7212	-1	0.2747	-1	22	4.1056
			0	0.1721	0.013	51		0	0.3229	0	45
			1	0.2757	0.0266	50		1	0.5087	1	22
			2	0.3503	0.0258	51		2	0.6378	2	68
			4	0.5846	0.0338	51		4	0.7546	4	22
			8	0.9316	0.014	49		8	0.906	8	45
			Roll task					Translation task
	Monkey A (4-AFC)		θR	% 'CW' choice	SEM	N		θT	% 'Left' choice	SEM	N
		Fine version (normal)	-20	0.008	0.0032	65	miu	-7	0.0336	0.0118	65	miu
			-10	0.0555	0.0096	65	3.2948	-3.5	0.1254	0.0268	65	0.0888
			-5	0.1522	0.0189	65	threshold	-1.75	0.2649	0.0375	64	threshold
			-2.5	0.2241	0.0235	65	8.324	-0.88	0.3915	0.0406	64	3.4966
			0	0.3109	0.0228	65		0	0.4988	0.0374	65
			2.5	0.4635	0.0302	65		0.88	0.6052	0.0403	65
			5	0.6342	0.031	65		1.75	0.7154	0.0364	65
			10	0.8006	0.0263	65		3.5	0.8434	0.0315	65
			20	0.969	0.0088	65		7	0.9624	0.0129	65
		Fine version (general error)	-20	0.0067	0.0027	65	miu	-7	0.0183	0.0057	65	miu
			-10	0.0405	0.0068	65	9.4461	-3.5	0.0528	0.0113	65	4.025
			-5	0.0952	0.0121	65	threshold	-1.75	0.1072	0.0153	65	threshold
			-2.5	0.1279	0.0133	65	11.299	-0.88	0.1589	0.0178	65	4.7977
			0	0.182	0.0143	65		0	0.1914	0.0166	65
			2.5	0.2692	0.0193	65		0.88	0.2598	0.0212	65
			5	0.377	0.0216	65		1.75	0.3139	0.022	65
			10	0.5711	0.0259	65		3.5	0.4543	0.0288	65
			20	0.7934	0.0206	65		7	0.7411	0.0274	65
			coherence (%)	% 'CW' choice	SEM	N		coherence (%)	% 'Left' choice	SEM	N
		Coarse version (normal)	-8	0.0089	0.0036	64	miu	-8	0.0035	0.002	64	miu
			-4	0.0722	0.0148	64	0.818	-4	0.0526	0.0128	64	0.5234
			-2	0.136	0.0202	64	threshold	-2	0.2174	0.0311	64	threshold
			-1	0.2497	0.0277	64	3.2969	-1	0.2906	0.034	64	2.9867
			0	0.3421	0.0259	64		0	0.4492	0.032	64
			1	0.4283	0.0323	64		1	0.528	0.0407	64
			2	0.6076	0.0328	64		2	0.7041	0.0331	63
			4	0.8299	0.0255	64		4	0.897	0.0225	64
			8	0.9729	0.0084	64		8	0.9866	0.0047	64
		Coarse version (general error)	-8	0.0083	0.0034	64	miu	-8	0.0031	0.0018	64	miu
			-4	0.0448	0.009	64	3.1201	-4	0.0365	0.0081	64	3.1848
			-2	0.0839	0.0119	64	threshold	-2	0.1198	0.0167	64	threshold
			-1	0.1176	0.0128	64	3.7212	-1	0.1516	0.0186	64	4.1219
			0	0.1706	0.0148	64		0	0.2302	0.0186	64
			1	0.223	0.0195	64		1	0.2842	0.0265	64
			2	0.3238	0.0223	64		2	0.3775	0.0263	64
			4	0.5564	0.0256	64		4	0.5762	0.0288	64
			8	0.8199	0.0205	64		8	0.8839	0.0157	64

## Sheet: Figure 2b
Figure 2b	Correct rate
	Session#	Monkey R										Session#	Monkey A
		Fine version					Coarse version						Fine version					Coarse version
		Roll task		Translation task			Roll task		Translation task				Roll task		Translation task			Roll task		Translation task
		normal	general error level	normal	general error level		normal	general error level	normal	general error level			normal	general error level	normal	general error level		normal	general error level	normal	general error level
	1	98.8764	73.3333	86.4583	69.1667		72.0588	40.8333	100	73.3333		1	92.9577	55	82.2785	54.1667		74.4898	60.8333	78.5714	64.1667
	2	87.8788	48.3333	90.566	80		70.9677	27.5	88.2353	75		2	86.9565	50	64.1791	35.8333		75.641	49.1667	73.913	56.6667
	3	93.0233	66.6667	92.7711	64.1667		90	45	84.6154	73.3333		3	93.9024	64.1667	84.1463	57.5		97.2222	58.3333	87.5	70
	4	89.8551	51.6667	90.2913	77.5		91.1392	60	69.0476	48.3333		4	93.0233	66.6667	73.1343	40.8333		91.8033	46.6667	87	72.5
	5	92.3077	54.5455	88.4615	69.697		84.4444	47.5	77.9661	76.6667		5	82.6667	51.6667	65.1515	35.8333		80.8824	45.8333	77.6471	55
	6	100	66.6667	94.7368	60		91.3043	52.5	87.037	78.3333		6	88.2979	69.1667	53.7037	24.1667		91.1392	60	88.5057	64.1667
	7	86.4865	53.3333	88.8889	60		96.4286	56.25	85.7143	80		7	94.7368	75	84.127	44.1667		98.3607	50.4202	67	55.3719
	8	88.7324	70	91.6667	61.1111		85.1064	50	82.1429	76.6667		8	94.2857	55	75.2809	55.8333		85.2459	43.3333	83.75	55.8333
	9	93.75	66.6667	81.9444	65.5556		87.0968	67.5	85.9649	81.6667		9	83.0986	49.1667	72.4638	41.6667		89.8305	44.1667	84.4444	62.8099
	10	91.5254	60	89.4737	75.5556		87.5	35	86.2745	73.3333		10	93.6508	49.1667	77.7778	40.8333		79.661	39.1667	82.6087	63.3333
	11	87.5	54.4444	81.5385	58.8889		86.2069	62.5	90.1961	76.6667		11	88.764	65.8333	85.9375	45.8333		79.1667	47.5	89.0411	54.1667
	12	95.3488	62.1212	87.7551	65.1515		77.4194	60	82.1429	76.6667		12	80.8511	63.3333	74	30.8333		90.7895	57.5	84.3373	58.3333
	13	83.5821	62.2222	92.3077	53.3333		84.2105	40	87.8049	85.7143		13	85.5422	59.1667	86.4407	42.5		94.3662	55.8333	91.0112	67.5
	14	97.1429	56.6667	78.7234	61.6667		92.8571	65	78.9474	75		14	80.4124	65	85.2459	43.3333		81.0811	50	85.3933	63.3333
	15	94.5455	57.7778	86.2069	55.5556		88.3721	47.5	82.4561	78.3333		15	78.2178	65.8333	87.5	23.3333		79.7297	49.1667	82.8947	52.5
	16	87.5	62.2222	92.4528	54.4444		83.0508	61.25	87.5	81.6667		16	78.9474	50	83.0769	45		78.9474	37.5	78.9474	62.5
	17	92.4528	62.8205	91.0714	65.3846		92.1569	58.75	84.3137	79.6296		17	77.5	51.6667	81.3559	40		63.9344	32.5	74.3902	50.8333
	18	92.5926	55.5556	85.9155	67.7778		83.7209	45	76.3636	70		18	90.9091	58.3333	70.3704	31.6667		81.5385	44.1667	80.7229	55.8333
	19	90.1961	51.1111	89.1892	73.3333		85.7143	52.5	80	73.3333		19	79.0323	40.8333	81.8182	52.5		81.8182	30	82.5688	75
	20	93.3333	46.6667	87.1795	75.5556		79.3103	57.5	87.7193	83.3333		20	79.6875	42.5	65.0794	34.1667		74.2857	43.3333	82.4324	50.8333
	21	91.4894	47.7778	83.5443	73.3333		77.193	55	80.7018	76.6667		21	65.3846	42.5	74.5455	34.1667		67.4419	24.1667	74.6988	51.6667
	22	91.8033	62.2222	91.7808	74.4444		78.5714	68.75	88.8889	80		22	63.2353	35.8333	72.8814	35.8333		87.931	42.5	83.6957	64.1667
	23	91.3793	58.8889	78.8732	62.2222		86.2069	62.5	83.3333	77.7778		23	79.4872	51.6667	83.3333	41.6667		83.5616	50.8333	90.1099	68.3333
	24	86.2069	55.5556	87.8378	72.2222		86.6667	48.75	81.6667	81.6667		24	82.7586	60	80	40		67.8161	49.1667	85.2941	48.3333
	25	91.2281	57.7778	91.0256	78.8889		83.6364	57.5	78.9916	78.3333		25	72.5806	37.5	72.4638	41.6667		80.2817	47.5	91.5663	63.3333
	26	90.3226	58.3333	89.4737	70.8333		85	42.5	82.1429	82.1429		26	87.037	38.843	67.9487	44.1667		71.2121	39.1667	80.5556	48.3333
	27	91.6667	48.8889	90.9091	77.7778		79.3103	57.5	88.3333	88.3333		27	85	42.5	84.2857	49.1667		85.7143	55	85.0575	61.6667
	28	86.1538	62.2222	83.3333	55.5556		84.4444	47.5	83.3333	83.3333		28	80	50	83.3333	43.75		83.9286	39.1667	83.1461	61.6667
	29	89.1304	45.5556	86.0759	75.5556		86.2745	55	86.25	86.25		29	84.2105	60	91.6667	41.25		81.6667	61.25	92.5926	62.5
	30	90	60	91.8919	75.5556		77.5	38.75	83.75	83.75		30	77.3585	51.25	85	42.5		69.4444	31.25	91.0714	63.75
	31	78.9474	66.6667	91.0714	56.6667		78.7234	46.25	86.9565	83.3333		31	72.5275	55	70.9091	32.5		81.4815	55	87.5	52.5
	32	89.6104	57.5	81.8182	60		75.4386	53.75	87.1795	85		32	78.4314	66.6667	86.0465	30.8333		75.6757	35	82.8125	66.25
	33	83.3333	66.6667	94.5946	58.3333		76.6667	57.5	84.6154	82.5		33	84.1121	75	80.6452	20.8333		81.8182	45	88.5246	67.5
	34	90	60	82.1918	66.6667		81.8182	33.75	77.5	77.5		34	83.5294	59.1667	71.1111	26.6667		83.3333	62.5	93.3333	46.6667
	35	79.4118	60	84.7458	55.5556		86.6667	48.75	78.481	77.5		35	78.8889	59.1667	93.6508	49.1667		79.7872	62.5	88.4615	38.3333
	36	96.5517	62.2222	89.0625	63.3333		87.7551	53.75	70	70		36	80.2469	54.1667	81.8182	45		76.5306	62.5	85.9649	40.8333
	37	85.7143	60	91.6667	61.1111		92.7273	63.75	83.75	83.75		37	70.8738	60.8333	93.3333	35		78.8235	55.8333	83.0986	49.1667
	38	86.8852	58.8889	97.1014	74.4444		84.7826	48.75	65	32.5		38	78	65	94.4444	28.3333		80.6818	59.1667	84.4828	40.8333
	39	86.2745	73.3333	96.2963	43.3333		93.2203	68.75	64	40		39	85.2273	62.5	87.3016	45.8333		84.8837	60.8333	88.5714	51.6667
	40	87.037	78.3333	82.1429	38.3333		79.1667	47.5	81.8182	67.5		40	82.6923	48.8636	80.7692	47.7273		89.0411	54.1667	84.4156	54.1667
	41	88.8889	66.6667	85.7143	60		71.6667	44.7917	73.2143	34.1667		41	88.0952	61.6667	90.2778	54.1667		75.9036	52.5	81.25	54.1667
	42	93.75	62.5	81.0345	65.2778		85.4839	66.25	83.9286	58.75		42	86.5169	64.1667	96.6102	47.5		90	67.5	92.7536	53.3333
	43	94.5946	77.7778	84.2105	53.3333		83.6364	57.5	76.7857	53.75		43	83.6957	64.1667	88.5714	51.6667		80.8989	60	88.2353	50
	44	94	78.3333	86.4865	53.3333		87.7193	62.5	85.7143	50		44	92.3077	70	82.8571	48.3333		87.1429	50.8333	88.3721	63.3333
	45	94.6667	78.8889	92.1875	65.5556		82.2581	63.75	74	46.25		45	86.4583	69.1667	94.186	67.5		81.3953	58.3333	94.7368	60
	46	81.8182	52.5	95.082	48.3333		88.8889	60	83.3333	43.75		46	75	55	94.5946	58.3333		89.3333	55.8333	80.4878	55
	47	64.7059	40.4412	83.5443	48.5294		77.7778	52.5	80	65		47	90.7216	73.3333	93.3333	58.3333		87.5	52.5	94.5652	72.5
	48	82.8947	52.5	88.75	59.1667		85.4839	66.25	91.3043	52.5		48	89.011	67.5	95.0617	64.1667		86.4198	58.3333	85.8974	55.8333
	49	75.5319	59.1667	95.4545	52.5		85.4545	58.75	87.7551	53.75		49	94.7368	75	95	63.3333		72.973	45	84.3373	58.3333
	50	80.6452	52.0833	89.0625	59.375		77.9661	57.5	78.1818	53.75		50	87.6712	53.3333	91.4634	62.5		87.5	58.3333	88.2353	62.5
	51	89.0244	60.8333	83.0986	49.1667		90.625	72.5	91.4894	53.75		51	77.4648	45.8333	82.5581	59.1667		83.3333	63.0252	93.75	74.3802
	52	84	52.5	75.2941	53.3333				80.6452	62.5		52	80.3571	56.25	72.7273	30		88.8889	62.5	97.6744	65.625
	53	81.0526	64.1667	83.3333	33.3333				85.7143	52.5		53	73.0769	47.5	80	35		86.4407	63.75	91.4894	53.75
	54	97.4576	95.8333	80.7692	70				90.7407	61.25		54	69.697	57.5	80	25		80	65	91.1111	51.25
	55	88.7324	52.5	85.5263	54.1667				76.2712	56.25		55	79.6875	63.75	86.6667	16.25		82.5397	65	93.1818	51.25
	56	87.8378	54.1667	78.6517	58.3333				88.6364	48.75		56	79.4118	33.75	90.1961	57.5		80.8219	73.75	90.9091	37.5
	57	90	60	78.1609	56.6667				87.2727	60		57	68.4211	54.1667	83.6066	42.5		79.1667	71.25	93.1034	33.75
	58	87.7193	41.6667	74.4681	58.3333				84	52.5		58	77.7778	58.3333	89.7059	50.8333		82.2222	61.6667	90.625	48.3333
	59	82.9545	70.1923	81.6327	38.4615				95.5556	53.75		59	90.2439	61.6667	85.7143	55		91.5663	63.3333	96.3855	66.6667
	60	88.5714	64.5833	78.9474	46.875				88.4615	57.5		60	85.5556	64.1667	87.5	52.5		89.7059	50.8333	88.6364	65
	61	92.5	61.6667	81.3333	50.8333				88.7097	68.75		61	80.8511	63.3333	90	52.5		89.4118	63.3333	87.6543	59.1667
	62	76.9231	50	76.087	43.75				79.3103	57.5		62	84.8101	55.8333	94.9367	62.5		82.2785	54.1667	91.5663	63.3333
	63	74	46.25	86.7925	57.5				78.5714	55		63	87.9121	66.6667	91.6667	55		88.0952	61.6667	89.4118	63.3333
	64	80.7692	52.5	79.2453	52.5				84.4444	47.5		64	82.8283	68.3333	92.1875	49.1667		89.8876	66.6667	86.6667	54.1667
	65	82.2222	46.25	73.2143	51.25				85.9649	61.25		65	91.8367	75	92.7536	53.3333
	66	80	55	88.4615	57.5				87.931	63.75
	67	84.3137	53.75	82	51.25				93.1818	51.25
	68	85	21.25	80.8824	68.75				92.9825	66.25
	69								79.1667	47.5
	70								82.0513	40
	71								83.7209	45
	72								89.0625	71.25
	73								77.2727	63.75
	74								82.5397	65
	75								80.4348	46.25
	76								80	60
	77								91.1765	77.5
	78								81.3953	43.75
	79								74.1379	44.7917
	80								96.2264	63.75
	81								92.1569	58.75
	82								85.3659	43.75
	83								82.6923	53.75
	84								86.2745	55
	85								74.5098	47.5
	86								93.1818	51.25
	87								95.8333	57.5
	88								88.6792	58.75
	89								88.4615	57.5
	90								85.1852	57.5

## Sheet: Figure 3b
Figure 3b	Classification
		Monkey R		Monkey A
	Roll-only MU	62	0.13964	12	0.134831
	Translation-only MU	55	0.123874	11	0.123596
	Spiral MU	242	0.545045	62	0.696629
	Untuned MU	85	0.191441	4	0.0449438
	All	444	1	89	1

## Sheet: Figure 3c
Figure 3c	cluster index
	Δdepth=100μm						Δdepth=200μm						Δdepth=300μm
		Roll plane		Translation plane				Roll plane		Translation plane				Roll plane		Translation plane
	paired sites#	correlation coefficient	p	correlation coefficient	p		paired sites#	correlation coefficient	p	correlation coefficient	p		paired sites#	correlation coefficient	p	correlation coefficient	p
	1	-0.159782	0.705469	0.743031	0.0346656		1	0.438782	0.276783	0.596148	0.118819		1	0.803442	0.0162963	0.913108	0.0015351
	2	0.973845	4.38552e-05	0.867035	0.00530647		2	0.919692	0.00121808	0.819839	0.0127151		2	0.144255	0.733251	-0.209366	0.61876
	3	0.97059	6.22019e-05	0.771358	0.0249921		3	0.979132	2.2364e-05	0.981781	1.49141e-05		3	-0.74875	0.032555	0.405735	0.318614
	4	-0.180929	0.668088	0.636315	0.0898426		4	-0.361034	0.379585	0.813014	0.0141378		4	-0.139212	0.74233	0.451605	0.261326
	5	0.904446	0.00202783	-0.646889	0.0829794		5	0.726198	0.0413551	0.983962	1.01899e-05		5	0.439387	0.276044	-0.776213	0.0235264
	6	0.998207	1.43822e-08	0.997017	6.62271e-08		6	0.988039	4.23972e-06	0.813057	0.0141287		6	-0.405669	0.318701	0.423645	0.295591
	7	0.797931	0.0176273	0.713308	0.0469693		7	0.352377	0.391949	0.0373655	0.930005		7	-0.234064	0.576896	-0.721725	0.0432541
	8	0.182154	0.665941	0.807038	0.0154629		8	0.532273	0.174467	0.794751	0.0184254		8	0.44829	0.265279	0.799448	0.0172546
	9	-0.00656077	0.987699	0.935739	0.000631857		9	0.389601	0.340053	0.787365	0.020365		9	0.559902	0.148954	0.287176	0.490417
	10	0.984123	9.88671e-06	0.927681	0.000895043		10	-0.0666594	0.875383	0.986145	6.58084e-06		10	0.593879	0.120595	0.862627	0.00583169
	11	0.953461	0.000243281	0.966295	9.33231e-05		11	0.757647	0.0294317	0.797702	0.0176842		11	-0.0263322	0.95065	0.0492008	0.907897
	12	0.283844	0.495687	0.724609	0.0420238		12	-0.0724725	0.864589	0.831003	0.0105886		12	0.676334	0.0655224	0.209561	0.618425
	13	0.832503	0.0103215	0.922372	0.00110247		13	0.977585	2.76843e-05	0.978007	2.61573e-05		13	0.498614	0.208495	0.482031	0.226435
	14	0.626555	0.0964586	0.941138	0.000487608		14	0.916865	0.00134838	0.950407	0.000293702		14	-0.344771	0.402955	-0.473544	0.235912
	15	0.892256	0.0028797	0.970959	5.99083e-05		15	0.922575	0.00109401	0.904322	0.00203556		15	0.536051	0.170849	0.143638	0.734361
	16	0.818758	0.012934	0.697623	0.0543907		16	0.941862	0.000470102	0.919697	0.00121787		16	0.441462	0.273516	0.628601	0.0950491
	17	0.382381	0.349857	0.309243	0.456076		17	0.56456	0.144869	0.671219	0.068382		17	0.860803	0.00605834	0.892772	0.00283968
	18	0.886046	0.00339041	0.976572	3.15854e-05		18	0.825372	0.0116305	0.871016	0.00485912		18	0.425666	0.293045	0.860675	0.00607443
	19	0.777743	0.0230757	0.840723	0.00893354		19	0.927354	0.000906996	0.917809	0.00130393		19	-0.642733	0.0856388	0.392215	0.336536
	20	0.934892	0.00065673	0.987339	5.02559e-06		20	-0.36145	0.378995	0.726216	0.0413475		20	0.735132	0.0377151	-0.164733	0.696667
	21	0.850904	0.00738694	0.936205	0.000618413		21	-0.853592	0.00700952	-0.819508	0.0127818		21	0.551015	0.156922	0.747652	0.032954
	22	0.848954	0.00766875	0.824171	0.0118607		22	0.780439	0.022295	0.921097	0.00115656		22	0.00187413	0.996486	0.23724	0.571584
	23	0.317331	0.443741	0.348177	0.398009		23	0.725783	0.0415289	0.541311	0.165881		23	0.89779	0.00246896	0.0476289	0.910831
	24	0.963552	0.000117768	0.530091	0.176575		24	-0.247591	0.554391	-0.0665884	0.875515		24	-0.604171	0.112662	-0.604931	0.112088
	25	0.94479	0.000403496	0.952121	0.000264641		25	0.850304	0.00747295	0.874729	0.00446441		25	0.348716	0.39723	0.767674	0.0261412
	26	0.974127	4.24636e-05	0.95874	0.000170207		26	0.0336908	0.936877	0.628582	0.0950622		26	0.669802	0.0691867	0.654145	0.0784526
	27	0.932732	0.000723097	0.906905	0.00187885		27	0.643741	0.0849894	0.540803	0.166357		27	-0.728906	0.0402303	-0.584656	0.127964
	28	0.926381	0.000943231	0.939727	0.000522951		28	-0.753556	0.0308439	-0.320013	0.439683		28	0.210496	0.616823	0.63947	0.0877616
	29	0.613293	0.105885	0.776149	0.0235453		29	-0.155569	0.71298	0.658847	0.0755983		29	0.642129	0.0860296	0.927239	0.000911224
	30	0.531431	0.175279	0.454605	0.257773		30	0.974288	4.16812e-05	0.891106	0.00297027		30	0.00323111	0.993942	-0.367341	0.370689
	31	0.688207	0.059162	0.2034	0.629013		31	0.665336	0.0717604	0.730719	0.0394878		31	-0.8658	0.00545038	0.536671	0.17026
	32	0.877697	0.0041643	0.776209	0.0235274		32	0.563663	0.145651	-0.704506	0.0510532		32	0.562191	0.146939	0.846512	0.00803125
	33	0.951944	0.000267547	0.989389	2.96296e-06		33	0.112184	0.791412	0.730075	0.0397504		33	0.830561	0.0106682	0.634467	0.0910742
	34	0.957732	0.000182848	0.959567	0.000160279		34	0.446296	0.267672	0.235179	0.575029		34	-0.530282	0.176391	-0.242718	0.562462
	35	-0.76012	0.0285975	-0.603685	0.11303		35	0.101301	0.811357	0.535625	0.171256		35	-0.842576	0.00863807	-0.500833	0.206153
	36	0.933008	0.000714369	0.738821	0.0362714		36	0.966841	8.88974e-05	0.914563	0.00146092		36	-0.207877	0.621313	-0.243669	0.560883
	37	0.730752	0.0394742	0.97453	4.05219e-05		37	0.716727	0.0454377	0.59074	0.123075		37	-0.621279	0.100149	-0.607898	0.109864
	38	-0.0131417	0.975362	-0.383366	0.348512		38	0.751852	0.031444	0.768455	0.0258948
	39	0.980081	1.94652e-05	0.924459	0.00101754		39	0.95016	0.000298056	0.796786	0.0179122
	40	0.976369	3.24098e-05	0.985128	8.13232e-06		40	0.904809	0.00200537	0.840433	0.0089804
	41	0.546161	0.161368	-0.685199	0.0607369		41	0.791925	0.0191532	0.858791	0.00631477
	42	-0.0554394	0.896264	0.198803	0.63695		42	0.547849	0.159814	-0.779066	0.0226904
	43	0.93305	0.000713067	0.704598	0.0510098		43	0.945836	0.000381299	0.931163	0.000773952
	44	0.977133	2.93806e-05	0.854676	0.00686082		44	0.0169556	0.968214	-0.19637	0.641163
	45	0.745053	0.0339103	0.651257	0.0802367		45	0.946539	0.000366829	0.959102	0.000165818
	46	0.967866	8.0964e-05	0.555085	0.153244		46	0.770169	0.0253595	0.974939	3.86125e-05
	47	0.939915	0.000518151	0.906116	0.00192586		47	0.800546	0.0169876	0.712854	0.0471749
	48	0.987485	4.8543e-06	0.967864	8.0981e-05		48	0.567535	0.142293	0.489901	0.217825
	49	0.799681	0.0171977	0.899465	0.00235265		49	0.886915	0.0033157	0.761858	0.0280203
	50	0.592183	0.121932	0.673766	0.0669492		50	0.0481621	0.909836	0.960101	0.000154077
	51	-0.583818	0.128645	0.141551	0.738117		51	-0.0583274	0.890884	0.140158	0.740624
	52	0.857853	0.00643673	0.772159	0.0247465		52	0.706018	0.0503372	0.22404	0.59377
	53	0.964627	0.000107734	0.940735	0.000497544		53	0.85367	0.00699874	0.929171	0.000841799
	54	0.184976	0.661	0.67657	0.0653925		54	0.945973	0.000378445	0.980295	1.8846e-05
	55	-0.0721958	0.865103	0.561856	0.147233		55	0.788692	0.0200075	0.840907	0.00890396
	56	0.968179	7.86399e-05	0.963471	0.000118543		56	0.917897	0.00129984	0.845932	0.0081188
	57	0.967829	8.12451e-05	0.920719	0.00117289		57	0.857304	0.0065088	0.227756	0.587495
	58	0.825399	0.0116253	0.351632	0.393021		58	0.585287	0.127452	0.403877	0.32105
	59	0.859515	0.00622177	0.923482	0.00105674		59	0.876299	0.00430402	0.963208	0.000121102
	60	0.97774	2.71171e-05	0.992437	1.07544e-06		60	0.798488	0.0174898	0.958839	0.000169
	61	0.41821	0.30249	0.0232364	0.956447		61	0.78805	0.02018	0.9599	0.000156397
	62	0.477035	0.23199	0.36136	0.379123		62	0.601776	0.114481	-0.118762	0.779406
	63	0.866986	0.00531213	0.651312	0.0802021		63	0.103063	0.808121	-0.514941	0.191588
	64	0.824064	0.0118813	0.793726	0.0186874		64	0.866704	0.00534475	0.282174	0.498336
	65	-0.132467	0.754514	0.116834	0.782922		65	0.450277	0.262907	0.794682	0.0184429
	66	0.986309	6.34996e-06	0.852479	0.0071643		66	0.966688	9.01186e-05	0.960737	0.000146894
	67	0.954078	0.000233835	0.947664	0.000344454		67	0.848799	0.00769138	0.790123	0.0196267
	68	0.989084	3.22573e-06	0.965672	9.85471e-05		68	0.0811037	0.848596	0.736431	0.0372028
	69	0.977989	2.62201e-05	0.548457	0.159257		69	0.603727	0.112998	0.926919	0.000923073
	70	0.834506	0.00997163	0.71345	0.0469049		70	0.442063	0.272786	0.95712	0.000190819
	71	0.829789	0.0108081	0.94653	0.000367017		71	0.875672	0.00436761	0.993819	5.87674e-07
	72	0.971435	5.70274e-05	0.877299	0.00420378		72	0.797543	0.0177237	-0.050566	0.90535
	73	0.843476	0.00849678	0.77468	0.0239831		73	0.937141	0.000592037	0.991134	1.73091e-06
	74	0.738547	0.0363775	0.848039	0.00780329		74	0.70228	0.0521186	0.904476	0.00202599
	75	0.905419	0.00196801	-0.232101	0.580187		75	0.748391	0.0326851	0.614844	0.104757
	76	0.962401	0.000129165	0.870839	0.00487853		76	0.811788	0.0144038	0.752272	0.0312956
	77	0.518374	0.188129	-0.300076	0.470221		77	0.988806	3.47767e-06	0.970186	6.47773e-05
	78	0.966778	8.93972e-05	0.921115	0.00115576		78	0.718471	0.0446686	0.759261	0.0288856
	79	0.830502	0.0106789	0.952471	0.000258949		79	0.653666	0.0787466	0.90893	0.00176167
	80	0.968028	7.97603e-05	0.963483	0.000118428		80	0.85668	0.00659124	0.882908	0.00366929
	81	0.942007	0.000466641	0.955782	0.000209043		81	0.902317	0.00216285	0.969237	7.11105e-05
	82	0.709735	0.0486026	0.890694	0.00300311		82	0.824098	0.0118748	0.898462	0.00242186
	83	0.784735	0.0210851	0.70391	0.0513375		83	0.905003	0.00199341	0.861132	0.00601707
	84	0.871257	0.00483283	0.808498	0.0151323		84	0.169724	0.687826	0.764724	0.0270841
	85	0.308632	0.457013	0.796568	0.0179668		85	0.642207	0.0859792	0.539743	0.167353
	86	0.238398	0.569652	0.515941	0.190577		86	0.6463	0.0833531	0.558965	0.149783
	87	0.840808	0.00891982	0.28984	0.486219		87	0.613217	0.105941	0.282048	0.498537
	88	0.977009	2.98614e-05	0.962457	0.000128595		88	-0.467587	0.242683	-0.308365	0.457423
	89	0.876351	0.00429878	0.947751	0.000342765		89	0.316797	0.444551	-0.575903	0.135184
	90	0.93428	0.000675101	0.990653	2.02737e-06		90	-0.566065	0.143563	0.784184	0.021238
	91	0.740697	0.0355505	0.698817	0.0538028		91	0.772413	0.0246688	0.6649	0.0720141
	92	0.899426	0.0023553	0.159387	0.706172		92	0.836408	0.0096463	0.684724	0.0609881
	93	0.609956	0.108337	0.435932	0.280277		93	0.635981	0.0900642	0.712592	0.0472939
	94	0.97454	4.04739e-05	0.974552	4.04183e-05		94	0.849739	0.00755456	0.963329	0.000119922
	95	0.382345	0.349907	0.954818	0.000222851		95	0.800958	0.0168881	0.497022	0.210185
	96	0.967534	8.34853e-05	0.985783	7.10795e-06		96	0.581323	0.130687	0.806981	0.0154759
	97	0.80869	0.0150892	0.956161	0.000203768		97	0.831318	0.0105322	0.90125	0.00223266
	98	-0.211502	0.615102	-0.461125	0.250137		98	0.713681	0.0468005	-0.23358	0.577707
	99	0.948625	0.000326062	0.588335	0.124994		99	0.792028	0.0191265	-0.0877438	0.836323
	100	0.85885	0.00630723	0.82829	0.0110829		100	0.833903	0.0100761	0.193347	0.646409
	101	0.970895	6.02971e-05	0.959843	0.000157051		101	0.946474	0.00036816	0.807044	0.0154616
	102	0.849334	0.00761334	0.867029	0.00530719		102	-0.33032	0.424227	0.319269	0.440807
	103	0.660816	0.074421	0.898383	0.00242737		103	0.381311	0.351322	0.906841	0.00188264
	104	0.236661	0.572551	0.784466	0.0211595		104	0.162304	0.700982	0.796401	0.0180087
	105	0.839781	0.00908616	0.965474	0.00010025		105	-0.356199	0.386469	-0.114969	0.786325
	106	0.912814	0.00155036	0.926572	0.000936043		106	0.4295	0.288244	0.446696	0.267191
	107	0.914866	0.00144576	0.992853	9.07718e-07		107	0.938675	0.000550387	0.953247	0.000246616
	108	0.711832	0.04764	0.293817	0.479978		108	0.284388	0.494825	0.0643517	0.879673
	109	0.951966	0.000267186	0.979823	2.02265e-05		109	0.698988	0.0537185	0.362498	0.377511
	110	0.931239	0.000771424	0.9795	2.12073e-05		110	0.00040046	0.999249	0.352389	0.391932
	111	0.748178	0.0327625	0.715794	0.0458528		111	0.35497	0.388227	0.751007	0.0317442
	112	0.96797	8.01932e-05	0.846221	0.00807516		112	0.783648	0.0213872	0.972633	5.01944e-05
	113	0.992617	1.00064e-06	0.98615	6.57245e-06		113	0.990869	1.88994e-06	0.932581	0.000727872
	114	0.866434	0.00537621	0.803074	0.0163831		114	0.517441	0.189066	0.640436	0.0871302
	115	0.909878	0.00170847	0.918743	0.00126089		115	0.893742	0.00276539	0.587942	0.12531
	116	0.0799905	0.850656	-0.222456	0.596451		116	0.921687	0.00113129	0.864019	0.0056624
	117	0.946349	0.000370712	0.96274	0.000125735		117	0.964941	0.000104914	0.963179	0.000121378
	118	0.953406	0.000244129	0.958806	0.000169407		118	0.273393	0.512358	0.62436	0.0979841
	119	0.85874	0.00632144	0.96122	0.000141591		119	0.566724	0.142993	0.432986	0.283913
	120	0.843084	0.00855815	0.912389	0.00157265		120	0.977926	2.64462e-05	0.775039	0.0238758
	121	0.858736	0.00632196	0.956935	0.000193279		121	0.971932	5.41239e-05	0.984365	9.44317e-06
	122	0.938411	0.000557414	0.732609	0.0387223		122	-0.423909	0.295257	-0.639771	0.0875644
	123	0.754968	0.030352	0.78265	0.021667		123	0.97794	2.63965e-05	0.851777	0.00726292
	124	0.849383	0.00760621	0.825549	0.0115968		124	0.903936	0.00205968	0.606973	0.110555
	125	0.952293	0.000261824	0.963239	0.0001208		125	0.963131	0.000121854	0.832708	0.0102853
	126	-0.0375322	0.929693	0.885198	0.00346433		126	0.736269	0.0372666	0.65335	0.0789414
	127	0.781544	0.0219797	0.732107	0.0389248		127	0.573396	0.137293	0.728195	0.0405237
	128	0.928414	0.000868578	0.919339	0.00123392		128	0.85308	0.00708039	-0.371612	0.364717
	129	0.851165	0.00734972	0.889676	0.00308531		129	0.980302	1.8826e-05	0.961732	0.000136111
	130	0.85533	0.00677214	-0.209317	0.618844		130	0.919491	0.00122707	0.823604	0.0119703
	131	0.867999	0.00519585	0.597034	0.11813		131	0.39194	0.336905	0.42837	0.289655
	132	0.939829	0.000520344	0.853745	0.00698834		132	0.716581	0.0455028	0.0895164	0.833051
	133	0.922064	0.00111537	0.864935	0.00555275		133	0.951986	0.000266849	0.805112	0.0159058
	134	0.916167	0.00138189	0.910264	0.00168713		134	0.990183	2.34802e-06	0.884701	0.00350821
	135	0.923902	0.00103978	0.972968	4.83868e-05		135	0.289602	0.486593	-0.23483	0.575613
	136	-0.231633	0.580972	0.351078	0.393819		136	0.469052	0.241009	0.861263	0.00600063
	137	0.971227	5.82745e-05	0.934736	0.000661388		137	0.762809	0.0277077	-0.344154	0.403854
	138	-0.486666	0.221344	-0.464411	0.246332		138	0.726935	0.0410468	0.7167	0.0454497
	139	0.489521	0.218238	0.793193	0.0188246		139	0.623312	0.098717	0.546671	0.160898
	140	0.444398	0.269959	0.904427	0.00202899		140	-0.19463	0.64418	0.716565	0.0455099
	141	0.611801	0.106977	0.344429	0.403453		141	0.292778	0.481605	0.192033	0.648691
	142	0.755635	0.030121	0.933164	0.000709494		142	-0.247228	0.55499	0.277836	0.505245
	143	0.895858	0.00260773	0.822044	0.0122754		143	0.920978	0.00116166	0.889889	0.00306806
	144	0.952058	0.000265666	0.982637	1.29171e-05		144	0.961205	0.000141756	0.88531	0.00345456
	145	0.711303	0.0478815	0.71517	0.0461315		145	0.579886	0.131871	0.919547	0.00122456
	146	0.537519	0.169455	0.71404	0.0466387		146	0.753402	0.0308976	0.62898	0.0947898
	147	0.859058	0.00628035	0.771956	0.0248085		147	0.996311	1.25169e-07	0.851692	0.00727501
	148	0.551199	0.156754	0.900233	0.0023005		148	0.76564	0.026789	0.962541	0.000127742
	149	0.702887	0.0518269	0.834069	0.0100472		149	0.784555	0.0211349	0.577785	0.133613
	150	0.897464	0.00249207	0.96847	7.65251e-05		150	0.0789	0.852675	0.592769	0.121469
	151	0.8843	0.00354386	0.601171	0.114943		151	0.617381	0.102926	0.556193	0.152252
	152	0.488169	0.219705	0.760971	0.0283142		152	0.818544	0.0129778	0.955023	0.000219861
	153	0.960202	0.000152926	0.961783	0.000135577		153	0.876519	0.00428182	0.7417	0.0351683
	154	0.874651	0.0044725	0.945799	0.000382064		154	0.837694	0.00943027	0.830786	0.0106277
	155	0.772058	0.0247773	0.850961	0.00737888		155	-0.00538846	0.989897	0.713315	0.0469661
	156	0.762973	0.0276537	0.83416	0.0100315		156	0.980122	1.93456e-05	0.966749	8.96288e-05
	157	0.876186	0.00431539	-0.00318856	0.994021		157	0.926742	0.000929665	0.921096	0.00115657
	158	0.861108	0.00602009	0.258812	0.535963		158	0.95555	0.0002123	0.986761	5.74343e-06
	159	0.673846	0.0669041	0.705016	0.0508112		159	0.899674	0.00233836	0.870489	0.00491689
	160	0.94824	0.000333362	0.963105	0.000122109		160	0.832095	0.0103938	0.979508	2.11847e-05
	161	-0.0313938	0.941175	0.47543	0.233789		161	0.477807	0.231127	0.861196	0.00600904
	162	0.462735	0.248269	0.885533	0.00343504		162	0.68377	0.0614939	0.782561	0.021692
	163	0.483171	0.225177	-0.740281	0.0357095		163	0.802781	0.0164525	0.951783	0.000270208
	164	0.274019	0.511354	0.787712	0.0202711		164	0.896249	0.00257927	0.962793	0.000125205
	165	0.895517	0.00263276	0.971376	5.73804e-05		165	0.749099	0.0324289	0.859263	0.00625397
	166	-0.00706376	0.986756	0.216959	0.605788		166	0.723699	0.0424099	0.928969	0.000848908
	167	0.68654	0.0600317	0.682758	0.0620335		167	0.73672	0.0370894	0.620616	0.100618
	168	0.972827	4.91412e-05	0.943116	0.000440745		168	0.435265	0.281098	0.253848	0.544087
	169	0.743193	0.0346048	0.902939	0.00212283		169	0.985907	6.92412e-06	0.983244	1.16132e-05
	170	0.331736	0.422123	0.361772	0.378539		170	0.335701	0.416252	0.760924	0.0283298
	171	0.994093	5.13073e-07	0.928534	0.000864305		171	0.750269	0.0320081	0.665891	0.0714374
	172	0.945602	0.000386186	0.964681	0.000107244		172	-0.507292	0.199415	-0.746287	0.0334541
	173	0.654285	0.078367	0.311871	0.452052		173	0.836253	0.00967255	0.824812	0.0117374
	174	0.652291	0.079595	0.602713	0.113767		174	0.996667	9.23666e-08	0.972769	4.94569e-05
	175	0.883802	0.00358834	0.894152	0.00273441		175	0.591809	0.122227	0.324314	0.433205
	176	0.70353	0.0515191	0.602482	0.113942		176	-0.122321	0.772926	0.748185	0.03276
	177	0.0305577	0.94274	0.46654	0.243883		177	0.927348	0.000907218	0.521109	0.185398
	178	0.980011	1.96696e-05	0.984664	8.91318e-06		178	0.882068	0.00374631	0.805585	0.0157963
	179	0.89463	0.0026985	0.94533	0.000391936		179	0.887763	0.00324381	0.970518	6.26528e-05
	180	0.965315	0.000101628	0.957624	0.000184247		180	0.586567	0.126417	0.445772	0.268302
	181	0.641829	0.0862241	0.707844	0.0494803		181	0.947369	0.000350239	0.958205	0.000176851
	182	0.896241	0.00257983	0.908647	0.00177775		182	-0.0446045	0.916477	0.756483	0.0298294
	183	0.989155	3.16328e-06	0.989624	2.77128e-06		183	0.919929	0.00120755	0.92364	0.00105033
	184	0.763624	0.0274411	0.9362	0.000618552		184	0.909913	0.00170653	0.950752	0.00028769
	185	0.944109	0.000418386	0.737447	0.036805		185	0.544136	0.163244	0.273412	0.512327
	186	0.508365	0.198307	0.930778	0.000786755		186	0.798692	0.0174398	0.47491	0.234374
	187	0.898179	0.00244161	0.964358	0.000110195		187	0.944236	0.000415581	0.967003	8.76131e-05
	188	0.942644	0.00045166	0.957726	0.00018293		188	0.987839	4.45488e-06	0.945975	0.000378415
	189	0.299469	0.471163	0.710175	0.0483997		189	0.576504	0.134681	0.717623	0.0450417
	190	0.786579	0.0205787	0.850058	0.0075084		190	0.922695	0.00108901	0.91329	0.00152567
	191	0.394771	0.333112	-0.0104801	0.980351		191	0.37312	0.36262	0.805696	0.0157707
	192	0.777798	0.0230596	0.845444	0.00819314		192	0.924034	0.00103446	0.977813	2.68521e-05
	193	0.864202	0.00564032	0.622202	0.0994972		193	0.523725	0.182804	0.960688	0.000147437
	194	0.902328	0.00216214	0.959372	0.000162588		194	0.900722	0.00226771	0.964579	0.000108172
	195	0.853533	0.00701763	0.981621	1.53072e-05		195	0.948066	0.00033668	0.593082	0.121222
	196	0.802112	0.0166116	0.981757	1.49723e-05		196	0.777265	0.0232161	0.928652	0.000860096
	197	0.978427	2.46947e-05	0.912761	0.00155316		197	0.889882	0.00306859	0.630456	0.0937814
	198	0.933164	0.00070947	0.95669	0.000196564		198	0.737463	0.0367989	0.989913	2.54648e-06
	199	0.987146	5.25791e-06	0.995538	2.21374e-07		199	0.875896	0.00434482	0.904547	0.00202157
	200	0.950508	0.000291937	0.981613	1.53271e-05		200	0.65624	0.077173	0.921747	0.00112877
	201	0.938602	0.000552326	0.981281	1.61676e-05		201	-0.0981307	0.817183	-0.188302	0.655191
	202	0.982383	1.34893e-05	0.995042	3.03496e-07		202	0.305908	0.461201	-0.395273	0.332442
	203	0.942776	0.000448592	0.173351	0.681421		203	0.795686	0.0181885	-0.0455997	0.914619
	204	-0.513235	0.193319	-0.573318	0.137358		204	-0.288272	0.488687	0.605073	0.111981
	205	-0.099096	0.815408	0.660398	0.0746698		205	0.152662	0.718175	0.369637	0.367474
	206	0.707499	0.0496418	0.729116	0.0401438		206	0.837193	0.00951407	0.906592	0.00189741
	207	0.966737	8.97283e-05	0.903215	0.00210522		207	0.895036	0.00266825	0.841083	0.00887559
	208	0.975699	3.52246e-05	0.985177	8.05172e-06		208	0.489803	0.217932	0.833237	0.0101924
	209	0.614003	0.105368	0.765129	0.0269535		209	0.838579	0.00928326	0.822749	0.012137
	210	0.852008	0.00723044	0.860196	0.00613496		210	0.923527	0.00105492	0.966475	9.18488e-05
	211	0.864443	0.00561137	0.680379	0.0633122		211	0.726953	0.0410395	0.782489	0.0217124
	212	0.994572	3.9825e-07	0.978491	2.44763e-05		212	0.797681	0.0176894	0.813903	0.0139471
	213	0.713822	0.0467369	0.726369	0.0412835		213	0.678069	0.0645689	0.911902	0.00159845
	214	0.874487	0.00448953	0.809321	0.0149479		214	0.414211	0.307615	0.718048	0.0448545
	215	0.98126	1.62221e-05	0.443044	0.271597		215	0.563268	0.145996	0.682511	0.0621657
	216	0.985126	8.1346e-06	0.969894	6.66843e-05		216	0.885237	0.00346094	0.833618	0.0101258
	217	0.854406	0.0068977	0.845742	0.00814766		217	-0.55805	0.150596	0.789757	0.0197235
	218	0.931464	0.000764009	0.95377	0.000238528		218	-0.258539	0.536407	0.579746	0.131986
	219	0.832094	0.010394	0.702947	0.051798		219	0.661532	0.0739959	-0.131686	0.755928
	220	0.90809	0.00180967	0.852701	0.00713315		220	-0.857401	0.006496	-0.340454	0.409261
	221	0.986144	6.58182e-06	0.781364	0.0220308		221	0.684528	0.0610918	0.782174	0.0218013
	222	0.749541	0.0322696	0.684332	0.0611957		222	0.926225	0.000949134	0.70558	0.0505438
	223	0.810476	0.0146916	0.976236	3.29536e-05		223	-0.687552	0.0595028	-0.348605	0.397391
	224	0.930604	0.000792599	0.590292	0.123432		224	0.637537	0.0890333	0.801719	0.0167055
	225	0.981109	1.66168e-05	0.781016	0.0221301		225	0.89205	0.00289581	0.891589	0.00293203
	226	0.918127	0.00128917	0.887684	0.00325042		226	-0.108829	0.79755	-0.551137	0.156811
	227	0.865234	0.00551725	0.501366	0.205594		227	0.277909	0.505129	0.969476	6.94829e-05
	228	0.0719997	0.865466	0.961884	0.000134513		228	0.564609	0.144826	0.952513	0.000258272
	229	0.493205	0.214263	0.849379	0.00760682		229	0.291486	0.483632	0.348029	0.398224
	230	0.678725	0.0642109	0.900951	0.00225246		230	-0.787475	0.0203353	0.844743	0.00830046
	231	0.910471	0.00167572	0.934521	0.000667841		231	0.350671	0.394406	0.958982	0.00016726
	232	0.972039	5.35092e-05	0.864917	0.00555489		232	0.455692	0.256492	0.524164	0.182371
	233	0.937077	0.000593818	0.993296	7.49493e-07		233	0.760917	0.0283321	0.151671	0.719948
	234	0.707202	0.0497804	0.88162	0.0037879		234	0.51257	0.193996	0.843297	0.00852473
	235	0.986856	5.62091e-06	0.928345	0.000871059		235	-0.329587	0.425319	0.533754	0.173044
	236	0.850673	0.00742005	0.849261	0.00762387		236	0.791663	0.0192216	-0.229323	0.584856
	237	0.774456	0.0240505	0.855627	0.006732
	238	0.944583	0.000407972	0.932252	0.000738417
	239	0.954918	0.000221387	0.739181	0.0361323
	240	0.410088	0.312942	0.582495	0.129726
	241	0.929813	0.000819513	0.95988	0.000156629
	242	0.958465	0.000173604	0.976212	3.30533e-05
	243	0.963145	0.000121715	0.964213	0.000111525
	244	0.856537	0.0066103	0.958008	0.000179335
	245	0.815005	0.013713	0.982423	1.33976e-05
	246	0.986826	5.65983e-06	0.996953	7.05272e-08
	247	0.938925	0.000543772	0.940801	0.000495895
	248	0.915482	0.00141527	0.989707	2.70506e-06
	249	0.979621	2.08377e-05	0.963238	0.000120801
	250	0.824164	0.011862	0.985937	6.88001e-06
	251	0.348225	0.39794	0.835196	0.0098528
	252	0.770541	0.0252441	0.920569	0.00117943
	253	0.807512	0.0153551	0.900758	0.0022653
	254	0.968249	7.81302e-05	0.968914	7.33625e-05
	255	0.718282	0.0447517	0.903173	0.0021079
	256	0.722613	0.0428731	0.917158	0.00133447
	257	0.39863	0.327975	0.582232	0.129941
	258	0.358686	0.38292	0.192083	0.648605
	259	0.892922	0.00282809	0.90421	0.00204252
	260	0.816042	0.0134948	0.663997	0.0725423
	261	0.866091	0.00541625	0.831046	0.010581
	262	-0.0590068	0.889619	-0.675618	0.0659182
	263	0.988179	4.09315e-06	0.998658	6.04258e-09
	264	0.667422	0.0705512	0.338303	0.412418
	265	0.58968	0.123919	0.672295	0.0677743
	266	0.370867	0.365755	0.843491	0.00849446
	267	0.931764	0.000754184	0.609544	0.108641
	268	0.788688	0.0200087	0.761703	0.0280717
	269	0.881896	0.00376224	0.963994	0.000113565
	270	0.948603	0.000326486	0.676721	0.0653092
	271	0.984666	8.91036e-06	0.979389	2.15527e-05
	272	0.50116	0.205809	0.89374	0.00276554
	273	0.916755	0.00135361	0.820802	0.0125219
	274	0.623726	0.0984273	0.891173	0.00296489
	275	0.914367	0.00147076	0.921688	0.00113128
	276	0.837248	0.00950481	0.354462	0.388955
	277	0.922178	0.00111056	0.974651	3.99534e-05
	278	0.964858	0.000105661	0.982875	1.23941e-05
	279	0.629735	0.0942733	0.772276	0.0247107
	280	0.877501	0.00418367	0.960453	0.000150074
	281	0.682664	0.0620838	0.915439	0.00141738
	282	0.988845	3.44146e-06	0.987519	4.81536e-06
	283	0.989612	2.78036e-06	0.9709	6.02712e-05
	284	0.937824	0.000573227	0.98926	3.0719e-06
	285	0.950801	0.000286838	0.40867	0.314784
	286	0.854659	0.00686308	0.91999	0.00120486
	287	0.870148	0.00495451	0.920948	0.00116296
	288	0.606219	0.111119	0.897602	0.00248226
	289	0.843398	0.00850892	0.943716	0.000427155
	290	0.42029	0.299841	0.358036	0.383847
	291	0.854162	0.00693105	0.367566	0.370373
	292	0.982467	1.32985e-05	0.98507	8.22781e-06
	293	0.737798	0.0366683	0.988873	3.41528e-06
	294	0.67489	0.0663225	0.972071	5.33296e-05
	295	0.958991	0.000167161	0.853608	0.00700725
	296	0.132094	0.75519	0.0374264	0.929891
	297	0.824672	0.0117642	0.961872	0.000134638
	298	0.752746	0.0311283	0.925972	0.000958737
	299	-0.352285	0.392081	0.976427	3.2171e-05
	300	0.889419	0.00310632	0.967332	8.50369e-05
	301	0.958267	0.000176074	0.992255	1.15487e-06
	302	0.931032	0.000778299	0.991734	1.40332e-06
	303	0.91381	0.00149903	0.884364	0.00353811
	304	0.979843	2.01651e-05	0.966629	9.05987e-05
	305	0.961913	0.000134207	0.940578	0.000501452
	306	0.677033	0.0651372	0.826219	0.0114697
	307	0.968326	7.75651e-05	0.984111	9.90865e-06
	308	0.740752	0.0355294	-0.0260134	0.951247
	309	0.284538	0.494588	0.138172	0.744206
	310	0.842905	0.00858628	0.938437	0.000556721
	311	0.764663	0.0271038	0.543801	0.163555
	312	-0.10507	0.80444	0.564363	0.145041
	313	0.909035	0.00175572	0.998086	1.74979e-08
	314	0.167375	0.691983	0.532893	0.173871
	315	0.866439	0.00537563	0.941029	0.00049028
	316	0.959488	0.000161215	0.958908	0.00016816
	317	0.702143	0.0521846	0.891045	0.00297511
	318	0.992116	1.21794e-06	0.944419	0.000411572
	319	0.65969	0.0750926	0.67089	0.0685685
	320	0.856898	0.0065624	-0.027164	0.949092
	321	-0.0963264	0.820502	0.706226	0.0502391
	322	0.982321	1.36311e-05	0.830938	0.0106004
	323	0.105385	0.803861	0.718705	0.0445661
	324	0.966691	9.00951e-05	0.962765	0.000125484
	325	0.970326	6.38752e-05	0.941582	0.000476829
	326	0.984834	8.62263e-06	0.887599	0.00325764
	327	0.908348	0.00179482	0.961885	0.000134498
	328	0.929344	0.000835774	0.94813	0.000335454
	329	0.940496	0.000503483	0.966503	9.16189e-05
	330	0.831068	0.010577	0.43003	0.287583
	331	0.843433	0.00850351	0.79326	0.0188073
	332	0.148869	0.724966	0.930481	0.000796743
	333	0.926798	0.000927587	0.978627	2.40176e-05
	334	0.873962	0.00454427	0.977098	2.95161e-05
	335	0.473385	0.236092	0.510307	0.19631
	336	0.905307	0.00197483	0.951819	0.000269611
	337	0.986098	6.6466e-06	0.929656	0.000824957
	338	0.50675	0.199976	0.871181	0.00484119
	339	0.925601	0.000972949	0.892553	0.00285658
	340	0.929504	0.000830219	0.971055	5.9316e-05
	341	0.829474	0.0108655	0.880007	0.00393983
	342	0.977478	2.80818e-05	0.957667	0.000183696
	343	0.845252	0.0082224	0.820956	0.0124911
	344	0.933505	0.000698857	0.953301	0.000245763
	345	0.977744	2.71022e-05	0.98533	7.80684e-06
	346	0.630344	0.0938581	0.836667	0.0096025
	347	0.889926	0.00306499	0.941238	0.000485175
	348	0.501184	0.205784	0.948284	0.000332527
	349	0.871796	0.00477448	0.958133	0.000177754
	350	0.858259	0.00638377	0.870133	0.00495619
	351	0.86284	0.00580548	0.985178	8.05105e-06
	352	0.8604	0.00610916	0.874452	0.00449318
	353	0.743788	0.0343817	0.976466	3.20115e-05
	354	0.930516	0.000795587	0.950765	0.000287464
	355	0.917096	0.00133742	0.700464	0.0529979
	356	0.773781	0.0242537	0.937005	0.000595824
	357	0.443483	0.271065	0.868862	0.00509799
	358	0.616535	0.103534	0.943115	0.000440768
	359	0.991913	1.31421e-06	0.989761	2.663e-06
	360	0.885547	0.00343377	0.704709	0.050957
	361	0.923531	0.00105475	0.948867	0.000321547
	362	0.856304	0.00664131	0.938381	0.000558208
	363	0.938902	0.000544373	0.972673	4.99764e-05
	364	0.891731	0.00292079	0.940231	0.000510148
	365	0.994342	4.50987e-07	0.960669	0.000147654
	366	0.789374	0.0198255	0.95236	0.000260743
	367	0.517278	0.18923	-0.200001	0.634878
	368	0.973339	4.64352e-05	0.935761	0.000631199
	369	0.936936	0.000597733	0.979306	2.18125e-05
	370	0.922403	0.00110117	0.970441	6.31435e-05
	371	0.826282	0.0114579	0.668286	0.0700543
	372	-0.0877909	0.836236	0.665005	0.0719529
	373	0.130814	0.757508	0.0319527	0.940129
	374	0.814218	0.0138799	0.647724	0.0824511
	375	-0.696948	0.0547246	-0.0085098	0.984045
	376	0.429254	0.288551	0.184861	0.661201
	377	0.885761	0.00341517	0.408504	0.315001
	378	-0.0943289	0.82418	0.884345	0.00353979
	379	0.486763	0.221237	0.587984	0.125276
	380	0.930387	0.000799929	0.967666	8.24722e-05
	381	0.931111	0.000775665	0.953536	0.000242121
	382	0.977378	2.84527e-05	0.991567	1.48965e-06
	383	0.970334	6.38251e-05	0.820026	0.0126773
	384	0.986384	6.24648e-06	0.979102	2.24619e-05
	385	0.815096	0.0136938	0.930858	0.0007841
	386	0.812523	0.014244	-0.193849	0.645535
	387	0.982135	1.40633e-05	0.957501	0.000185836
	388	0.990918	1.85988e-06	0.992298	1.13571e-06
	389	0.889261	0.00311927	0.859674	0.00620137
	390	0.948807	0.000322667	0.975747	3.50179e-05
	391	0.975806	3.4766e-05	0.98847	3.799e-06
	392	0.346453	0.40051	0.797502	0.0177337
	393	0.900684	0.00227024	0.503919	0.202919
	394	0.942966	0.000444195	0.908228	0.00180174
	395	0.983516	1.10587e-05	0.994938	3.23113e-07
	396	0.863692	0.00570183	0.730602	0.0395354
	397	0.788565	0.0200416	0.889154	0.00312812
	398	0.993158	7.96534e-07	0.978381	2.4854e-05
	399	0.93725	0.000589002	0.990402	2.19472e-06
	400	0.800658	0.0169607	0.976829	3.05631e-05
	401	0.920892	0.00116541	0.927153	0.000914412
	402	0.921848	0.00112446	0.979616	2.08515e-05
	403	0.985027	8.2987e-06	0.974753	3.94732e-05
	404	0.89533	0.00264655	0.899093	0.00237821
	405	-0.576059	0.135053	-0.520113	0.18639
	406	0.894888	0.00267926	0.97624	3.29375e-05
	407	0.947201	0.000353548	0.893641	0.00277306
	408	0.977858	2.66916e-05	0.963423	0.00011901
	409	0.993073	8.2661e-07	0.986586	5.97373e-06
	410	0.0891433	0.83374	-0.694924	0.0557337
	411	0.861804	0.0059332	0.97697	3.00125e-05
	412	0.75797	0.029322	0.868035	0.00519169
	413	0.959631	0.000159525	0.83762	0.00944265
	414	0.934828	0.000658638	0.813567	0.0140191
	415	0.87989	0.00395107	0.894972	0.00267302
	416	0.836119	0.00969526	0.471394	0.238345
	417	0.96177	0.000135712	0.981275	1.61843e-05
	418	0.97559	3.57007e-05	0.979546	2.10654e-05
	419	0.322562	0.435838	0.202154	0.631161
	420	0.712586	0.0472967	0.681687	0.0626074
	421	0.959919	0.000156179	0.832219	0.0103718
	422	0.989129	3.18555e-06	0.973946	4.33553e-05
	423	0.784323	0.0211992	0.427683	0.290514
	424	0.877895	0.00414472	0.929778	0.00082072
	425	0.704928	0.0508528	0.79487	0.018395
	426	0.840309	0.0090004	0.0287444	0.946134
	427	0.927575	0.000898917	0.938791	0.000547308
	428	0.631174	0.0932939	0.740335	0.0356889
	429	0.796245	0.0180478	0.816326	0.0134354
	430	0.970209	6.46332e-05	0.676646	0.0653506
	431	0.498478	0.208639	0.590236	0.123476
	432	0.825488	0.0116084	0.702942	0.0518007
	433	0.989946	2.52157e-06	0.995956	1.64878e-07
	434	0.742392	0.0349065	0.948601	0.000326516
	435	0.808608	0.0151075	0.568638	0.141344
	436	0.991609	1.46798e-06	0.821562	0.0123708
	437	0.984401	9.37866e-06	0.918237	0.00128409
	438	0.866494	0.00536926	0.615995	0.103924
	439	0.164808	0.696536	0.9493	0.000313555
	440	0.826311	0.0114523	0.713075	0.0470748
	441	0.820276	0.0126272	0.98206	1.42403e-05
	442	0.923827	0.00104278	0.801324	0.0168002
	443	0.971911	5.42437e-05	0.742553	0.0348459
	444	0.238686	0.56917	0.751506	0.0315667
	445	0.988728	3.54989e-06	0.980136	1.93033e-05
	446	0.982584	1.30338e-05	0.945636	0.000385485
	447	0.978681	2.38393e-05	0.993683	6.27188e-07
	448	0.851852	0.00725232	0.81258	0.0142317
	449	0.807098	0.0154492	0.975598	3.56632e-05
	450	0.696115	0.0551385	0.931637	0.000758336
	451	0.791453	0.0192766	0.911092	0.00164187
	452	0.980441	1.84321e-05	0.97282	4.91807e-05
	453	0.953674	0.000239989	0.957121	0.000190804
	454	0.987059	5.3658e-06	0.950392	0.000293972
	455	0.963573	0.000117564	0.948277	0.000332644
	456	0.898538	0.00241659	0.876438	0.00428996
	457	0.993757	6.05509e-07	0.983792	1.05165e-05
	458	0.848011	0.00780746	0.844848	0.00828427
	459	0.65948	0.0752187	0.859865	0.00617699
	460	0.92798	0.000884185	0.893976	0.00274762
	461	0.883269	0.00363648	0.970544	6.24902e-05
	462	0.859534	0.00621927	0.819643	0.0127545
	463	0.677302	0.0649897	0.341736	0.407383
	464	0.98417	9.79931e-06	0.859824	0.00618232
	465	0.213007	0.612529	0.97549	3.61391e-05
	466	0.988037	4.2418e-06	0.94314	0.000440212
	467	0.94829	0.000332396	0.968298	7.77706e-05
	468	0.997754	2.82596e-08	0.995535	2.21773e-07
	469	0.667113	0.0707295	0.867889	0.00520837
	470	0.960307	0.000151728	0.973554	4.53257e-05
	471	0.660211	0.0747815	0.92244	0.00109962
	472	0.720269	0.0438837	0.612701	0.106318
	473	0.684329	0.0611972	0.79534	0.0182758
	474	0.778704	0.0227956	0.49766	0.209506
	475	0.970994	5.96933e-05	0.717332	0.04517
	476	0.977072	2.96176e-05	0.975931	3.42341e-05
	477	0.945605	0.00038612	0.905095	0.00198777
	478	0.980496	1.82797e-05	0.94381	0.000425038
	479	0.989583	2.80389e-06	0.961177	0.000142059
	480	0.701392	0.0525476	0.926485	0.000939311
	481	0.940227	0.000510237	0.97317	4.73167e-05
	482	0.535708	0.171176	0.93231	0.000736541
	483	0.857488	0.0064845	0.958321	0.000175392
	484	0.871001	0.00486076	0.959605	0.000159838
	485	0.819143	0.0128557	0.903156	0.00210894
	486	0.93658	0.00060775	0.604509	0.112407
	487	0.836655	0.00960455	0.928783	0.000855478
	488	0.859325	0.00624602	0.928662	0.000859755
	489	0.882206	0.00373366	0.656088	0.0772654
	490	0.962097	0.00013229	0.93213	0.000742328
	491	0.443944	0.270508	0.164998	0.696197
	492	-0.570856	0.139448	-0.0728191	0.863946
	493	0.94319	0.000439058	0.956824	0.000194755
	494	0.887179	0.00329323	0.893398	0.00279155
	495	0.76079	0.0283743	0.949548	0.00030903
	496	0.608824	0.109175	0.978188	2.55202e-05
	497	0.140458	0.740084	0.226055	0.590365
	498	0.991862	1.33894e-06	0.950549	0.000291222
	499	0.721198	0.0434817	0.935832	0.000629142
	500	0.910991	0.00164737	0.978914	2.30676e-05
	501	0.997783	2.72112e-08	0.999433	4.55921e-10
	502	0.389924	0.339618	0.972055	5.34215e-05
	503	0.579652	0.132064	0.851179	0.00734779
	504	0.746829	0.033255	0.916341	0.0013735
	505	0.478476	0.230381	0.593142	0.121175
	506	0.526405	0.180168	0.512443	0.194126
	507	0.872729	0.00467436	0.551818	0.156192
	508	0.940455	0.000504527	0.858997	0.00628828
	509	0.821867	0.0123104	0.991472	1.54066e-06
	510	0.698177	0.0541174	0.886644	0.00333886
	511	0.817079	0.0132789	0.975042	3.81443e-05
	512	0.925379	0.000981508	0.88862	0.00317218
	513	-0.478241	0.230642	0.607927	0.109843
	514	0.780391	0.0223088	0.86928	0.00505113
	515	0.984213	9.71972e-06	0.989294	3.0436e-06
	516	0.24429	0.559853	-0.107689	0.799639
	517	0.929105	0.000844115	0.990935	1.84963e-06
	518	0.87919	0.00401836	0.978666	2.38891e-05
	519	0.799099	0.0173399	0.95904	0.00016657
	520	-0.0606167	0.886622	0.907949	0.0018178
	521	0.387741	0.342567	0.920261	0.00119294
	522	0.416948	0.304102	0.936603	0.000607115
	523	0.912944	0.0015436	0.452354	0.260437
	524	0.907662	0.00183444	0.952297	0.000261765
	525	0.686872	0.0598579	0.86924	0.00505561

## Sheet: Figure 3d
Figure 3d	spiral index
	MU#	Spiral index
	1	-0.0717023
	2	0.00691913
	3	-0.083951
	4	0.0460414
	5	0.453309
	6	0.0893559
	7	-0.710998
	8	0.0364577
	9	0.101761
	10	-0.0426596
	11	0.130308
	12	0.0562035
	13	0.197674
	14	-0.00183067
	15	0.267068
	16	0.184816
	17	0.213357
	18	0.0660158
	19	-0.731816
	20	1.52878e-05
	21	0.0883634
	22	0.128601
	23	0.0673287
	24	0.427182
	25	0.134261
	26	-0.0275891
	27	0.224784
	28	-0.669326
	29	0.0840387
	30	0.400658
	31	0.137978
	32	0.00213666
	33	-0.00374941
	34	-0.0473032
	35	-0.00212331
	36	-0.036308
	37	0.111752
	38	-0.046449
	39	-0.148716
	40	0.053829
	41	-0.676116
	42	0.608577
	43	-0.45917
	44	-0.830242
	45	-0.206806
	46	-0.307701
	47	0.0646574
	48	0.155335
	49	0.282617
	50	0.0416871
	51	-0.255566
	52	0.249637
	53	-0.414538
	54	0.144484
	55	-0.0922979
	56	0.0599176
	57	0.14557
	58	0.397751
	59	0.117191
	60	0.00789693
	61	0.145487
	62	-0.306041
	63	0.0630203
	64	0.130079
	65	0.0956345
	66	0.0787171
	67	0.00128658
	68	0.538624
	69	0.438697
	70	0.89952
	71	0.409599
	72	-0.156217
	73	0.0753302
	74	-0.217619
	75	0.204873
	76	0.58491
	77	0.150401
	78	0.318687
	79	-0.151507
	80	0.0511664
	81	-0.174804
	82	-0.0293855
	83	0.0325096
	84	0.306682
	85	-0.0456831
	86	-0.0294452
	87	0.050517
	88	0.0514719
	89	0.379816
	90	0.00545113
	91	0.669699
	92	-0.112765
	93	0.0431343
	94	0.336171
	95	0.456072
	96	0.474133
	97	0.0314089
	98	0.225686
	99	-0.109868
	100	0.357109
	101	-0.576989
	102	-0.299187
	103	0.131675
	104	0.321313
	105	-0.126136
	106	0.220648
	107	-0.0707354
	108	0.0307557
	109	0.825139
	110	0.813056
	111	-0.476409
	112	0.17921
	113	0.183445
	114	0.201714
	115	0.00128564
	116	-0.457498
	117	-0.757904
	118	0.000191066
	119	-0.0230885
	120	0.447786
	121	0.284138
	122	0.119439
	123	0.685838
	124	0.0604525
	125	0.0587172
	126	0.557145
	127	-0.00440114
	128	0.354829
	129	0.398468
	130	0.405693
	131	-0.0172701
	132	0.745943
	133	0.043155
	134	-0.000677539
	135	0.076987
	136	0.0372686
	137	-0.0548322
	138	0.231624
	139	0.00480512
	140	-0.000102102
	141	0.661557
	142	0.0686909
	143	-0.00216872
	144	0.0148125
	145	-0.0254063
	146	0.00118784
	147	0.83662
	148	0.191229
	149	0.055863
	150	-0.0162326
	151	0.382166
	152	-0.00149195
	153	0.0280693
	154	0.0325488
	155	0.372595
	156	0.00292791
	157	-0.0489677
	158	-0.151679
	159	0.0976718
	160	0.391916
	161	0.108346
	162	0.0663021
	163	-0.0208429
	164	-0.0561101
	165	-0.0166283
	166	0.257524
	167	-0.0792729
	168	0.374386
	169	0.142853
	170	-0.00148603
	171	0.300284
	172	0.0469646
	173	0.169617
	174	0.0747892
	175	0.00327628
	176	0.102398
	177	0.0930094
	178	0.0500755
	179	0.316729
	180	-0.268035
	181	0.541842
	182	-0.0192578
	183	0.114868
	184	0.0241244
	185	0.379384
	186	-0.00677356
	187	0.0243377
	188	-0.000184565
	189	-0.0784554
	190	-0.257093
	191	0.155453
	192	-0.0790742
	193	-0.00819302
	194	-0.0210111
	195	0.0279135
	196	-0.0605056
	197	0.736436
	198	-0.414891
	199	0.155619
	200	0.790197
	201	-0.0946111
	202	0.0980296
	203	0.184014
	204	-0.34044
	205	-0.0937801
	206	-0.0603384
	207	0.0284911
	208	0.0489662
	209	-0.068784
	210	-0.321665
	211	-0.200641
	212	0.00912803
	213	0.202522
	214	-0.0695337
	215	-0.0134868
	216	0.253623
	217	0.0943769
	218	-0.112429
	219	0.0614996
	220	-0.138576
	221	0.0353591
	222	0.102545
	223	0.104559
	224	0.109438
	225	-0.0599191
	226	-0.149188
	227	0.110382
	228	-0.112192
	229	0.390284
	230	-0.122691
	231	0.690956
	232	0.141759
	233	0.149044
	234	0.546244
	235	0.631564
	236	0.0783579
	237	0.194001
	238	0.0262913
	239	-0.0546573
	240	0.141486
	241	0.000504035
	242	0.0194168
	243	0.418862
	244	-0.00179658
	245	0.16576
	246	-0.086678
	247	0.312408
	248	0.0761343
	249	0.149366
	250	0.0465691
	251	-0.0480772
	252	0.125873
	253	-0.0391111
	254	-0.0180347
	255	-0.33907
	256	0.0185881
	257	0.159438
	258	0.14517
	259	-0.0543515
	260	0.125012
	261	-0.493288
	262	0.0201608
	263	-0.0512861
	264	-0.0151325
	265	0.81335
	266	-0.126668
	267	0.00555034
	268	0.0507132
	269	-0.121589
	270	-0.490978
	271	-0.00231604
	272	-0.116607
	273	0.141286
	274	0.274852
	275	0.589318
	276	0.614109
	277	-0.116844
	278	-0.0283302
	279	0.286416
	280	0.48128
	281	-0.577801
	282	-0.353412
	283	0.0581634
	284	0.0436511
	285	0.137783
	286	-0.0375705
	287	-0.0239695
	288	0.162945
	289	0.253436
	290	-0.00217619
	291	0.0205814
	292	0.297232
	293	0.0356416
	294	0.0452527
	295	-0.462786
	296	-0.0814279
	297	-0.0394778
	298	0.0806727
	299	-0.203227
	300	-0.313324
	301	0.547181
	302	-0.112614
	303	0.132726
	304	0.102488
	305	-0.00445027
	306	-0.0199969
	307	0.1861
	308	0.0482654
	309	0.607319
	310	0.190768
	311	0.565172
	312	-0.444056
	313	0.0840086
	314	0.108446
	315	-0.239703
	316	0.0279223
	317	-0.182972
	318	-0.0714408
	319	0.211018
	320	0.0997579
	321	-0.615349
	322	0.00433761
	323	0.0581018
	324	0.0502038
	325	-0.111503
	326	0.0387001
	327	0.211401
	328	0.00635602
	329	0.251788
	330	0.0665044
	331	-0.176298
	332	-0.0523253
	333	-0.0757303
	334	0.223939
	335	-0.0125788
	336	-0.130419
	337	0.164292
	338	-0.770664
	339	0.0758936
	340	-0.0349364
	341	-0.0908496
	342	0.143803
	343	0.118824
	344	-0.169697
	345	-0.0245051
	346	-0.0152043
	347	0.041803
	348	-0.00934123
	349	0.315656
	350	-0.5508
	351	-0.103146
	352	0.203363
	353	-0.0220708
	354	0.0650077
	355	0.4747
	356	0.161077
	357	-0.622043
	358	-0.124315
	359	-0.105052
	360	-0.0299875
	361	-0.680025
	362	0.0730572
	363	-0.29039
	364	0.220716
	365	-0.307588
	366	-0.0651824
	367	0.073659
	368	0.0955407
	369	-0.233916
	370	-0.053624
	371	0.0811293
	372	0.471813
	373	0.290351
	374	-0.226121
	375	0.0635028
	376	0.553273
	377	0.0450373
	378	-0.284384
	379	-0.368638
	380	0.000344375
	381	-0.208962
	382	0.0903631
	383	-0.321663
	384	0.580737
	385	0.00292045
	386	0.105145
	387	0.334836
	388	0.168248
	389	-0.632425
	390	-0.355481
	391	-0.296835
	392	-0.37892
	393	0.39902
	394	0.199308
	395	-0.0632758
	396	-0.0275901
	397	0.357195
	398	-0.0120769
	399	-0.180749
	400	0.321373
	401	0.0532499
	402	0.0127008
	403	0.155944
	404	-0.141583
	405	0.780742
	406	0.315667
	407	0.120802
	408	-0.017288
	409	0.00780242
	410	-0.38338
	411	0.280708
	412	-0.628986
	413	-0.302778
	414	-0.0542598
	415	-0.108053
	416	-0.000511235
	417	-0.0235848
	418	0.238535
	419	-0.377856
	420	-0.050289
	421	0.492575
	422	-0.316312
	423	-0.0348126
	424	0.0617812
	425	-0.0149517
	426	-0.015325
	427	0.253034
	428	-0.155376
	429	0.313498
	430	-0.0871504
	431	-0.367444
	432	0.199612
	433	0.115535
	434	-0.171351
	435	-0.00612384
	436	0.26184
	437	-0.0328427
	438	0.213942
	439	0.218069
	440	0.385625
	441	-0.0377383
	442	-0.480738
	443	0.785044
	444	-0.0623754

## Sheet: Figure 3e-g
Figure 3e-g	spiral index clustering
	paired sites#	Δdepth=100μm			Δdepth=200μm			Δdepth=300μm
		SI (ref)	SI (ref+100)		SI (ref)	SI (ref+200)		SI (ref)	SI (ref+300)
	1	0.340488	0.00789693		0.000743046	-0.164028		-0.250441	0.00455285
	2	0.000743046	0.00545113		-0.250441	-0.109868		0.282686	-0.0955944
	3	-0.250441	-0.246968		-0.0945297	-0.0725071		0.0918864	-0.0398995
	4	0.131675	-0.0207733		0.126674	0.510067		0.0131182	0.391916
	5	0.321313	-0.278411		0.0480524	0.456207		0.148167	-0.00116702
	6	-0.0945297	-0.126136		-0.472882	-0.672248		0.0823579	0.459675
	7	-0.0707354	0.277849		0.282686	-0.0541671		-0.225924	0.387711
	8	0.126674	0.825139		-0.156929	0.0932221		0.0520042	0.0684879
	9	0.0480524	0.813056		0.27585	0.113819		-0.0895829	0.0614996
	10	-0.472882	-0.476409		0.304108	0.365669		0.167785	-0.0863743
	11	0.282686	0.17921		-0.207768	0.118866		-0.0245649	0.118865
	12	-0.156929	0.183445		0.0918864	0.685838		-0.249371	0.115589
	13	0.27585	0.00128564		0.0307191	0.0554534		-0.0111503	0.390284
	14	-0.457498	0.0627943		-0.00981344	0.16598		0.128118	0.196288
	15	0.304108	0.447786		0.167509	0.0825139		-0.0230703	-0.0912516
	16	-0.207768	0.119439		-0.0396162	0.0599539		0.554827	0.395425
	17	0.685838	-0.0398995		0.033999	0.0298043		-0.0125315	-0.000914367
	18	0.0307191	0.0587172		0.0888131	0.133058		0.414079	0.354707
	19	0.354829	0.108661		-0.0159949	-0.0322699		0.173453	-0.353412
	20	0.398468	0.389036		0.0131182	-0.217641		-0.110263	0.547181
	21	-0.00981344	0.405693		0.0380207	-0.0128223		0.0250517	-0.0559536
	22	0.167509	-0.0172701		-0.0174188	0.00341425		-0.0652622	-0.00185887
	23	0.745943	-0.022073		-0.0409442	0.00183307		-0.644086	-0.28675
	24	-0.000677539	0.0566269		0.0174038	0.372795		-0.0522205	0.553273
	25	-0.0396162	0.076987		0.0724477	0.236843		0.356473	0.297808
	26	0.058477	0.0372686		-0.0110628	-0.473537		0.0446791	0.0186976
	27	-0.0548322	-0.00927104		0.034253	0.541842		-0.175624	0.265285
	28	0.00363614	-0.000102102		0.0241244	0.0532788		-0.456628	0.393863
	29	0.033999	0.0686909		0.0484277	0.179704		0.392073	0.321699
	30	-0.0254063	-0.0189554		0.0158208	0.0143527		-0.275644	0.1337
	31	0.055863	0.0182606		-0.0867948	-0.0264126		-0.777241	0.13432
	32	0.0280693	0.216099		0.148167	-0.257093		0.186535	0.52115
	33	0.0888131	0.0325488		0.216623	0.405364		0.418862	0.0831361
	34	-0.0159949	-0.151679		0.206389	-0.0235886		0.479535	-0.258053
	35	0.0131182	-0.275644		0.0823579	0.790197		0.086608	-0.124315
	36	0.108346	0.000208558		-0.158944	-0.0705639		-0.00760396	0.288757
	37	0.108969	0.0663021		0.178067	-0.313699		0.387711	-0.226745
	38	0.0380207	-0.389408		0.307477	-0.375096
	39	-0.0174188	-0.0561101		-0.0500971	0.188897
	40	-0.0409442	-0.0166283		0.0293535	-0.0364548
	41	-0.244199	0.257524		0.18675	-0.00861256
	42	0.103225	0.374386		-0.225924	-0.068784
	43	0.0174038	0.142853		-0.18876	0.0401369
	44	0.0724477	0.300284		0.0533567	0.253081
	45	0.0469646	0.285556		0.0436636	-0.00313935
	46	-0.00230617	0.169617		0.2027	0.163833
	47	-0.0110628	0.00327628		0.0520042	0.0247802
	48	0.0640357	0.102398		-0.0895829	0.0236065
	49	0.217795	0.0930094		-0.0282722	-0.138301
	50	0.316729	0.0968755		0.167785	0.0945161
	51	-0.268035	0.0238565		-0.0245649	0.102545
	52	0.034253	0.296735		-0.249371	0.104559
	53	0.0173612	0.000710802		0.0392922	0.0187477
	54	0.0484277	0.379384		-0.123265	-0.0748768
	55	-0.00677356	-0.0296799		-0.0180607	-0.0496698
	56	0.0158208	-0.000184565		0.0232611	0.0902174
	57	-0.0867948	-0.0784554		-0.404561	0.0514202
	58	0.148167	-0.440824		-0.0111503	0.335947
	59	0.196226	0.155453		-0.174503	0.157128
	60	0.178146	0.253749		0.878166	0.695374
	61	-0.00819302	0.258968		0.221655	0.238283
	62	0.206389	-0.0210111		0.196848	-0.0492041
	63	0.165962	0.0279135		0.128118	0.631564
	64	0.00984792	-0.0605056		-0.0230703	0.0783579
	65	-0.414891	-0.00210977		0.494214	0.290495
	66	0.0315009	0.155619		0.0327595	0.0520624
	67	0.0823579	0.131955		0.0246855	0.0254511
	68	-0.158944	-0.0946111		0.206582	0.0944698
	69	0.184014	-0.00388673		0.571867	0.830484
	70	0.178067	-0.34044		0.554827	0.379581
	71	0.307477	-0.0937801		0.277502	0.116394
	72	-0.0500971	-0.0603384		-0.23364	-0.122214
	73	0.0293535	0.0284911		0.253584	0.141259
	74	0.18675	0.0489662		0.0829374	0.0777821
	75	-0.225924	-0.777241		-0.0585815	0.190248
	76	-0.18876	-0.321665		0.0813006	0.0760088
	77	0.0533567	-0.200641		0.0522722	0.0347942
	78	0.0436636	0.00912803		-0.0346459	-0.0450689
	79	0.202522	0.0185112		0.0938853	-0.119662
	80	-0.383692	-0.0695337		0.0433863	0.064773
	81	0.2027	0.253623		0.232914	0.14937
	82	0.0520042	-0.112429		0.0223859	0.253512
	83	-0.0895829	-0.00894587		-0.0543515	-0.0234834
	84	-0.0282722	-0.138576		0.196017	0.32843
	85	0.167785	0.0353591		-0.0125315	-0.0362255
	86	-0.0245649	0.0984207		0.0150589	0.104322
	87	-0.249371	-0.215608		0.414079	-0.0213864
	88	0.0392922	0.109438		0.00774845	0.286416
	89	-0.123265	-0.0599191		-0.300358	-0.0842252
	90	-0.0180607	-0.149188		0.173453	-0.0253548
	91	0.0232611	0.110382		-0.0413316	-0.125604
	92	-0.404561	-0.112192		0.128108	-0.0494729
	93	-0.0111503	0.186535		0.225545	-0.116856
	94	-0.174503	-0.122691		0.266406	0.0447009
	95	0.878166	0.690956		0.139444	-0.447109
	96	0.221655	0.149044		0.299766	-0.0288499
	97	0.0375754	0.546244		-0.038807	-0.207471
	98	0.128118	0.497575		-0.110263	0.511521
	99	-0.0230703	0.0153088		-0.0430099	-0.147542
	100	0.494214	0.194001		-0.114141	0.0944931
	101	0.0327595	0.0262913		-0.00283737	-0.00422258
	102	0.0246855	-0.0546573		-0.0531535	-0.0199969
	103	0.206582	0.141486		0.137488	0.0822106
	104	0.571867	0.0194168		0.249092	0.25546
	105	0.554827	0.418862		0.323541	-0.444056
	106	-0.00172947	-0.00179658		-0.354874	0.0019973
	107	0.277502	0.16576		0.16495	0.114343
	108	-0.23364	-0.086678		-0.0047087	0.00433761
	109	0.253584	0.312408		-0.0349239	-0.111503
	110	0.0829374	0.0761343		0.310087	0.0245579
	111	-0.0585815	0.149366		-0.130584	0.0665044
	112	0.0813006	0.0465691		0.196639	0.443034
	113	0.0522722	-0.0480772		0.00708993	-0.0513036
	114	-0.0346459	-0.0391111		0.358567	-0.0908496
	115	-0.0387882	-0.0180347		-0.205879	-0.0863841
	116	0.0938853	-0.33907		-0.0220708	-0.322155
	117	0.0433863	0.0185881		0.0250517	0.0131509
	118	0.232914	0.159438		0.240975	0.0227758
	119	0.0223859	0.14517		-0.0652622	-0.0299875
	120	-0.0543515	0.0850748		-0.39792	-0.576168
	121	0.196017	0.125012		0.0481656	0.0438668
	122	-0.514096	-0.493288		-0.0156549	-0.0456241
	123	-0.0125315	0.0201608		-0.16565	-0.0579349
	124	-0.0371259	-0.0512861		-0.116814	-0.0209699
	125	0.0150589	-0.0151325		-0.0597537	-0.0758716
	126	0.414079	0.81335		0.0308891	0.396006
	127	-0.073176	-0.126668		-0.19961	0.0429269
	128	0.0131613	0.00555034		-0.644086	-0.233916
	129	0.326241	0.0507132		-0.0688619	-0.0426829
	130	-0.35887	-0.121589		0.0210704	0.150612
	131	-0.142524	-0.490978		0.27687	0.0290989
	132	-0.0557725	-0.00231604		0.409886	-0.0425108
	133	-0.179369	-0.116607		-0.202699	-0.243809
	134	0.141286	0.0996057		-0.00170734	0.0221794
	135	0.589318	0.515628		-0.0522205	0.305658
	136	0.614109	0.043688		0.356473	0.0450373
	137	-0.0879842	-0.116844		-0.328162	0.10423
	138	0.0201708	-0.0283302		0.0446791	0.0122392
	139	0.00774845	-0.171847		-0.552724	-0.0432261
	140	0.174949	0.48128		-0.175624	0.036232
	141	-0.300358	-0.577801		-0.00785237	-0.329067
	142	0.173453	0.479535		0.367748	-0.180551
	143	0.200416	0.0581634		0.0260517	0.0559444
	144	0.0436511	0.0453424		0.191482	0.240953
	145	-0.0413316	0.137783		0.31608	0.236607
	146	-0.166028	0.162945		0.165708	-0.106578
	147	0.128108	0.0205814		-0.600412	-0.421701
	148	0.382038	0.297232		-0.0681799	-0.509022
	149	0.225545	0.0356416		-0.00234292	-0.406752
	150	0.266406	0.0452527		-0.456628	0.39902
	151	0.139444	-0.462786		0.00185455	-0.00212021
	152	0.299766	-0.0814279		0.392073	0.357195
	153	-0.038807	-0.0394778		0.00130959	-0.00858959
	154	0.0612687	0.0806727		0.0883013	-0.183587
	155	0.069239	-0.203227		0.372394	0.284166
	156	-0.110263	-0.288263		0.114112	0.0137242
	157	-0.0430099	-0.112614		-0.050538	0.0930533
	158	-0.114141	0.132726		0.0626866	0.169347
	159	0.102488	0.0112594		0.100621	-0.0729755
	160	-0.00283737	-0.00445027		0.603502	0.405676
	161	-0.0531535	0.0783679		0.472786	0.271595
	162	0.137488	0.1861		-0.0441528	0.249693
	163	0.19359	0.0482654		0.208471	0.0229981
	164	0.249092	0.607319		0.142585	-0.0974296
	165	0.105233	0.190768		-0.205313	-0.466677
	166	0.323541	-0.2564		0.393232	0.102266
	167	0.0840086	0.0640736		0.0207254	-0.323209
	168	0.068768	0.108446		0.52877	-0.349583
	169	0.168966	-0.239703		0.00777193	-0.142127
	170	-0.354874	0.0279223		0.202097	0.128985
	171	-0.0894436	-0.0714408		0.00583771	0.0143884
	172	0.16495	0.0997579		-0.316309	0.00120477
	173	-0.108501	-0.615349		0.203019	0.0862465
	174	-0.0047087	-0.0968		0.0156142	0.0370791
	175	0.111191	0.0502038		0.25524	-0.221491
	176	-0.0349239	0.013726		0.113687	0.508664
	177	0.310087	0.0387001		-0.574392	-0.193713
	178	0.142816	0.211401		0.423977	-0.150064
	179	0.0942153	0.00635602		0.409856	0.0485955
	180	0.240174	0.251788		0.17523	0.19516
	181	-0.130584	0.114601		0.0491601	-0.0424279
	182	-0.096313	-0.0523253		0.359875	0.139694
	183	0.196639	0.223939		-0.0825964	-0.0223891
	184	0.051538	-0.0125788		0.11581	0.129925
	185	-0.15992	-0.130419		0.0024407	-0.228815
	186	0.339368	0.164292		-0.459201	-0.31385
	187	0.00708993	0.0758936		0.0248437	0.327086
	188	-0.300671	-0.0349364		0.0254981	0.343782
	189	0.358567	0.0601499		0.16575	-0.249763
	190	0.11032	0.143803		-0.0358774	-0.0149506
	191	0.118824	-0.010562		0.134751	0.198791
	192	-0.343696	-0.169697		-0.0424773	-0.00979813
	193	-0.205879	-0.0245051		0.0874604	0.0656107
	194	0.0468574	-0.0152043		0.280201	0.138842
	195	0.0269036	-0.00934123		-0.0259466	0.158158
	196	0.41161	0.315656		0.154916	-0.0254067
	197	-0.5508	-0.572484		-0.166489	-0.276528
	198	0.111325	-0.103146		0.261083	0.240203
	199	0.208512	0.203363		0.0134865	-0.00844209
	200	-0.0220708	-0.0661711		-0.246968	0.00455285
	201	0.0941378	0.0650077		0.17921	-0.0955944
	202	0.179624	0.161077		-0.275644	0.391916
	203	-0.622043	-0.612407		-0.440824	-0.00116702
	204	0.0250517	0.086608		0.131955	0.459675
	205	0.240975	-0.105052		-0.777241	0.387711
	206	-0.0652622	-0.0079093		-0.112429	0.0684879
	207	-0.39792	-0.680025		-0.00894587	0.0614996
	208	0.0481656	0.0730572		0.0353591	-0.0863743
	209	-0.0156549	-0.29039		0.0984207	0.118865
	210	-0.16565	0.220716		-0.215608	0.115589
	211	-0.116814	-0.307588		0.186535	0.390284
	212	-0.0597537	-0.0651824		0.0375754	-0.0164901
	213	0.0308891	0.073659		0.497575	0.196288
	214	-0.19961	0.0955407		0.0153088	-0.0912516
	215	-0.644086	-0.416036		0.418862	0.395425
	216	-0.0688619	-0.053624		0.0201608	-0.000914367
	217	0.0210704	0.0811293		0.81335	0.354707
	218	0.27687	0.471813		0.479535	-0.353412
	219	0.409886	0.290351		-0.288263	0.547181
	220	-0.202699	-0.226121		0.086608	-0.0559536
	221	-0.00170734	0.0635028		-0.0079093	-0.00185887
	222	-0.0522205	-0.00760396		-0.416036	-0.28675
	223	0.356473	0.260794		-0.00760396	0.553273
	224	-0.184873	-0.284384		0.260794	0.297808
	225	-0.328162	-0.368638		0.000344375	0.0186976
	226	0.0446791	0.000344375		0.0903631	0.265285
	227	-0.552724	-0.208962		0.237192	0.393863
	228	-0.175624	0.0903631		0.55042	0.321699
	229	-0.00785237	-0.321663		-0.217641	0.1337
	230	0.367748	0.580737		-0.068784	0.13432
	231	0.0260517	0.00292045		0.335947	0.52115
	232	0.191482	0.105145		0.379581	0.0831361
	233	0.31608	0.334836		-0.0253548	-0.258053
	234	0.165708	0.168248		0.0131509	-0.124315
	235	-0.600412	-0.632425		0.305658	0.288757
	236	-0.0681799	-0.355481		0.13432	-0.226745
	237	-0.296835	0.373805
	238	-0.00234292	-0.37892
	239	-0.456628	0.237192
	240	-0.0632758	0.194402
	241	0.00185455	-0.0275901
	242	0.392073	0.55042
	243	0.00130959	-0.0120769
	244	0.0883013	-0.180749
	245	0.372394	0.321373
	246	0.114112	0.0532499
	247	-0.050538	0.0127008
	248	0.0626866	0.155944
	249	0.100621	-0.141583
	250	0.603502	0.780742
	251	0.472786	0.315667
	252	-0.0441528	0.120802
	253	0.208471	-0.017288
	254	0.142585	0.00780242
	255	-0.205313	-0.38338
	256	0.393232	0.280708
	257	0.0207254	-0.628986
	258	0.52877	-0.302778
	259	0.00777193	-0.0542598
	260	0.202097	-0.108053
	261	0.00583771	-0.000511235
	262	-0.316309	-0.0235848
	263	0.203019	0.238535
	264	0.0156142	-0.377856
	265	0.25524	-0.050289
	266	0.113687	0.492575
	267	-0.574392	-0.316312
	268	0.423977	-0.0348126
	269	0.409856	0.0617812
	270	0.17523	-0.0149517
	271	0.0491601	-0.015325
	272	0.359875	0.253034
	273	-0.0825964	-0.155376
	274	0.11581	0.313498
	275	0.0024407	-0.0871504
	276	-0.459201	-0.367444
	277	0.0248437	0.199612
	278	0.0254981	0.115535
	279	0.16575	-0.171351
	280	-0.0358774	-0.00612384
	281	0.134751	0.26184
	282	-0.0424773	-0.0328427
	283	0.0874604	0.213942
	284	0.280201	0.218069
	285	-0.0259466	0.385625
	286	0.154916	-0.0377383
	287	-0.166489	-0.480738
	288	0.261083	0.785044
	289	0.0134865	-0.0623754
	290	0.00545113	-0.164028
	291	-0.246968	-0.109868
	292	-0.126136	-0.0725071
	293	0.825139	0.510067
	294	0.813056	0.456207
	295	-0.476409	-0.672248
	296	0.17921	-0.0541671
	297	0.183445	0.0932221
	298	0.00128564	0.113819
	299	0.447786	0.365669
	300	0.119439	0.118866
	301	0.0587172	0.0554534
	302	0.405693	0.16598
	303	-0.0172701	0.0825139
	304	0.076987	0.0599539
	305	0.0686909	0.0298043
	306	0.0325488	0.133058
	307	-0.151679	-0.0322699
	308	-0.275644	-0.217641
	309	-0.389408	-0.0128223
	310	-0.0561101	0.00341425
	311	-0.0166283	0.00183307
	312	0.142853	0.372795
	313	0.300284	0.236843
	314	0.00327628	-0.473537
	315	0.296735	0.541842
	316	0.0241244	0.0823319
	317	0.379384	0.179704
	318	-0.000184565	0.0143527
	319	-0.0784554	-0.0264126
	320	-0.440824	-0.257093
	321	0.216623	-0.0790742
	322	-0.0210111	-0.0235886
	323	0.131955	0.790197
	324	-0.0946111	-0.0705639
	325	-0.34044	-0.313699
	326	-0.0937801	-0.375096
	327	-0.0603384	0.188897
	328	0.0284911	-0.0364548
	329	0.0489662	-0.00861256
	330	-0.777241	-0.068784
	331	-0.321665	0.0401369
	332	-0.200641	0.253081
	333	0.00912803	-0.00313935
	334	0.253623	0.163833
	335	-0.112429	0.0247802
	336	-0.00894587	0.0236065
	337	-0.138576	-0.138301
	338	0.0353591	0.0945161
	339	0.0984207	0.102545
	340	-0.215608	0.104559
	341	0.109438	0.0187477
	342	-0.0599191	-0.0748768
	343	-0.149188	-0.0496698
	344	0.110382	0.0902174
	345	-0.112192	0.0514202
	346	0.186535	0.335947
	347	-0.122691	0.157128
	348	0.690956	0.695374
	349	0.149044	0.238283
	350	0.546244	-0.0164901
	351	0.497575	0.631564
	352	0.0153088	0.0783579
	353	0.194001	0.290495
	354	0.0262913	0.0520624
	355	-0.0546573	0.0254511
	356	0.141486	0.0944698
	357	0.0194168	0.830484
	358	0.418862	0.379581
	359	0.16576	0.116394
	360	-0.086678	-0.122214
	361	0.312408	0.141259
	362	0.0761343	0.0777821
	363	0.149366	0.190248
	364	0.0465691	0.0760088
	365	-0.0480772	0.0347942
	366	-0.0391111	-0.0450689
	367	-0.33907	-0.119662
	368	0.0185881	0.064773
	369	0.159438	0.14937
	370	0.14517	0.253512
	371	0.0850748	-0.0234834
	372	0.125012	0.32843
	373	0.0201608	-0.0362255
	374	-0.0151325	0.104322
	375	0.81335	-0.0213864
	376	-0.171847	0.286416
	377	-0.577801	-0.0842252
	378	0.479535	-0.0253548
	379	0.137783	-0.125604
	380	0.0205814	-0.0494729
	381	0.0356416	-0.116856
	382	0.0452527	0.0447009
	383	-0.462786	-0.447109
	384	-0.0814279	-0.0288499
	385	-0.0394778	-0.207471
	386	-0.288263	0.511521
	387	-0.112614	-0.147542
	388	0.132726	0.0944931
	389	-0.00445027	-0.00422258
	390	0.0783679	-0.0199969
	391	0.1861	0.0822106
	392	0.607319	0.25546
	393	-0.2564	-0.444056
	394	0.0279223	0.0019973
	395	0.0997579	0.114343
	396	-0.0968	0.00433761
	397	0.013726	-0.111503
	398	0.0387001	0.0245579
	399	0.114601	0.0665044
	400	0.223939	0.443034
	401	0.0758936	-0.0513036
	402	0.0601499	-0.0908496
	403	-0.0245051	-0.0863841
	404	-0.0661711	-0.322155
	405	0.086608	0.0131509
	406	-0.105052	0.0227758
	407	-0.0079093	-0.0299875
	408	-0.680025	-0.576168
	409	0.0730572	0.0438668
	410	-0.29039	-0.0456241
	411	0.220716	-0.0579349
	412	-0.307588	-0.0209699
	413	-0.0651824	-0.0758716
	414	0.073659	0.396006
	415	0.0955407	0.0429269
	416	-0.416036	-0.233916
	417	-0.053624	-0.0426829
	418	0.0811293	0.150612
	419	0.471813	0.0290989
	420	0.290351	-0.0425108
	421	-0.226121	-0.243809
	422	0.0635028	0.0221794
	423	-0.00760396	0.305658
	424	0.260794	0.0450373
	425	0.133453	0.0253068
	426	-0.368638	0.10423
	427	0.000344375	0.0122392
	428	-0.208962	-0.0432261
	429	0.0903631	0.036232
	430	-0.321663	-0.329067
	431	0.580737	-0.180551
	432	0.00292045	0.0559444
	433	0.105145	0.240953
	434	0.334836	0.236607
	435	0.168248	-0.106578
	436	-0.632425	-0.421701
	437	-0.355481	-0.509022
	438	-0.37892	-0.406752
	439	0.237192	0.39902
	440	-0.0275901	-0.00212021
	441	0.55042	0.357195
	442	-0.0120769	-0.00858959
	443	-0.180749	-0.183587
	444	0.321373	0.284166
	445	0.0532499	0.0137242
	446	0.0127008	0.0930533
	447	0.155944	0.169347
	448	-0.141583	-0.0729755
	449	0.780742	0.405676
	450	0.315667	0.271595
	451	0.120802	0.249693
	452	-0.017288	0.0229981
	453	0.00780242	-0.0974296
	454	-0.38338	-0.466677
	455	0.280708	0.102266
	456	-0.628986	-0.323209
	457	-0.302778	-0.349583
	458	-0.0542598	-0.142127
	459	-0.108053	0.128985
	460	-0.000511235	0.0143884
	461	-0.0235848	0.00120477
	462	0.238535	0.0862465
	463	-0.377856	0.0370791
	464	-0.050289	-0.221491
	465	0.492575	0.508664
	466	-0.316312	-0.193713
	467	-0.0348126	-0.150064
	468	0.0617812	0.0485955
	469	-0.0149517	0.19516
	470	-0.015325	-0.0424279
	471	0.253034	0.139694
	472	-0.155376	-0.0223891
	473	0.313498	0.129925
	474	-0.0871504	-0.228815
	475	-0.367444	-0.31385
	476	0.199612	0.327086
	477	0.115535	0.343782
	478	-0.171351	-0.249763
	479	-0.00612384	-0.0149506
	480	0.26184	0.198791
	481	-0.0328427	-0.00979813
	482	0.213942	0.0656107
	483	0.218069	0.138842
	484	0.385625	0.158158
	485	-0.0377383	-0.0254067
	486	-0.480738	-0.276528
	487	0.785044	0.240203
	488	-0.0623754	-0.00844209
	489	-0.109868	0.00455285
	490	-0.0541671	-0.0955944
	491	-0.217641	0.391916
	492	0.0823319	0.0532788
	493	-0.257093	-0.00116702
	494	-0.0790742	0.405364
	495	0.790197	0.459675
	496	-0.068784	0.387711
	497	0.0247802	0.0684879
	498	0.0236065	0.0614996
	499	0.0945161	-0.0863743
	500	0.102545	0.118865
	501	0.104559	0.115589
	502	0.335947	0.390284
	503	0.631564	0.196288
	504	0.0783579	-0.0912516
	505	0.379581	0.395425
	506	-0.0362255	-0.000914367
	507	-0.0213864	0.354707
	508	-0.0253548	-0.353412
	509	0.511521	0.547181
	510	0.0131509	-0.0559536
	511	-0.0299875	-0.00185887
	512	-0.233916	-0.28675
	513	0.305658	0.553273
	514	0.0450373	0.297808
	515	0.0122392	0.0186976
	516	0.036232	0.265285
	517	0.39902	0.393863
	518	0.357195	0.321699
	519	0.391916	0.1337
	520	0.387711	0.13432
	521	0.390284	0.52115
	522	0.395425	0.0831361
	523	-0.353412	-0.258053
	524	-0.0559536	-0.124315
	525	0.553273	0.288757

## Sheet: Figure 4b
Figure 4b	PSE shift
	MU#	Roll task					Translation task
		Fine version		Coarse version			Fine version		Coarse version
		PSE shift	p<0.05	PSE shift	p		PSE shift	p<0.05	PSE shift	p
	1	-4.48373	TRUE	-2.91555	TRUE		0.384897	FALSE	0.605679	FALSE
	2	10.4688	TRUE	5.43845	TRUE		1.5552	TRUE	-1.19193	FALSE
	3	9.21659	TRUE	-0.57014	FALSE		1.0606	TRUE	-1.06475	TRUE
	4	1.07484	FALSE	-8.81283	TRUE		0.62199	TRUE	0.987262	FALSE
	5	-1.96496	FALSE	3.41483	TRUE		-0.255784	FALSE	-0.531454	FALSE
	6	-0.0039853	FALSE	-3.11182	TRUE		-1.13798	FALSE	-1.16764	TRUE
	7	-1.68607	FALSE	-0.371084	FALSE		0.105017	FALSE	-0.443635	FALSE
	8	-2.28342	FALSE	1.56353	FALSE		-1.23972	FALSE	0.387773	FALSE
	9	0.0200085	FALSE	-1.50718	FALSE		0.894356	TRUE	2.56892	TRUE
	10	-0.990084	FALSE	-1.06625	FALSE		0.917387	TRUE	2.67464	TRUE
	11	-0.724532	FALSE	-5.15256	TRUE		-0.3988	FALSE	-2.90452	TRUE
	12	1.50461	FALSE	0.232054	FALSE		1.81732	TRUE	0.310268	FALSE
	13	1.5064	FALSE	1.95978	TRUE		2.3857	TRUE	0.00709568	FALSE
	14	0.924593	TRUE	-1.17064	TRUE		-2.23665	TRUE	2.6139	TRUE
	15	3.07371	FALSE	6.4986	TRUE		0.251197	FALSE	-0.143107	FALSE
	16	-0.376819	FALSE	1.1827	FALSE		0.299786	FALSE	-0.62288	FALSE
	17	2.14509	FALSE	0.156856	FALSE		0.37922	FALSE	0.0182888	FALSE
	18	3.51171	FALSE	9.90135	TRUE		3.90311	TRUE	0.353554	FALSE
	19	3.92876	FALSE	-0.457795	FALSE		1.12875	TRUE	9.65636	TRUE
	20	-0.41435	FALSE	0.105575	FALSE		0.800792	FALSE	-0.189607	FALSE
	21	0.801396	FALSE	10.2182	TRUE		0.154096	FALSE	3.46666	TRUE
	22	-1.91107	FALSE	0.379973	FALSE		-0.363819	FALSE	1.71034	TRUE
	23	3.61955	FALSE	-2.51428	TRUE		5.1726	TRUE	-0.670451	FALSE
	24	-2.53829	FALSE	3.31586	TRUE		-0.0173469	FALSE	0.886928	FALSE
	25	-7.08075	TRUE	-4.15988	TRUE		-2.59429	TRUE	4.33366	TRUE
	26	6.338	TRUE	-1.12946	FALSE		1.30268	TRUE	1.6558	TRUE
	27	-6.97519	TRUE	-1.9092	TRUE		2.89351	TRUE	2.97505	TRUE
	28	-4.38154	TRUE	-4.54722	TRUE		-0.968251	TRUE	1.19311	TRUE
	29	0.637898	FALSE	0.374979	FALSE		1.07783	TRUE	2.23948	TRUE
	30	-3.73204	FALSE	3.62632	TRUE		1.1726	TRUE	2.47151	TRUE
	31	-0.501481	FALSE	10.334	TRUE		0.431998	FALSE	-0.26853	FALSE
	32	0.694735	FALSE	5.45996	TRUE		0.362796	FALSE	-1.0816	TRUE
	33	8.17617	TRUE	3.31802	TRUE		4.50293	TRUE	1.99779	TRUE
	34	-0.412774	FALSE	0.57953	FALSE		-0.63905	FALSE	-1.10119	TRUE
	35	0.219501	FALSE	-1.08364	FALSE		0.501124	FALSE	3.04053	TRUE
	36	-1.8266	FALSE	1.50716	FALSE		1.17198	FALSE	-0.300984	FALSE
	37	0.698096	FALSE	2.41149	FALSE		0.288114	FALSE	-0.942325	TRUE
	38	-0.804027	FALSE	3.18366	TRUE		-0.257289	FALSE	8.22656	TRUE
	39	4.10986	TRUE	4.05222	TRUE		2.33056	TRUE	6.62273	TRUE
	40	9.52081	TRUE	-1.9775	FALSE		5.33449	TRUE	-3.32066	TRUE
	41	4.52997	TRUE	11.443	TRUE		4.98808	TRUE	14.5111	TRUE
	42	3.78502	TRUE	-1.7111	TRUE		3.02743	TRUE	-1.025	TRUE
	43	0.595314	FALSE	4.22869	TRUE		0.220303	FALSE	13.1909	TRUE
	44	2.3763	TRUE	0.160573	FALSE		0.396819	FALSE	-1.28062	FALSE
	45	2.83245	TRUE	0.255504	FALSE		0.090284	FALSE	11.599	TRUE
	46	6.53781	TRUE	3.14725	TRUE		3.24753	TRUE	1.12125	FALSE
	47	-3.65119	TRUE	9.42917	TRUE		1.8833	TRUE	5.40513	TRUE
	48	-0.981182	FALSE	-0.431327	FALSE		-0.394502	FALSE	-4.6087	TRUE
	49	0.411813	FALSE	0.194278	FALSE		0.364993	FALSE	1.05733	TRUE
	50	2.65688	TRUE	3.95651	TRUE		8.31615	TRUE	-5.24062	TRUE
	51	0.521209	FALSE	0.974784	FALSE		2.32126	TRUE	0.545961	FALSE
	52	-0.0157207	FALSE	1.71223	FALSE		5.48247	TRUE	6.77591	TRUE
	53	-1.07042	FALSE	24.302	TRUE		0.499694	FALSE	2.78722	TRUE
	54	-3.38647	TRUE	0.224977	FALSE		3.37763	TRUE	1.94992	TRUE
	55	1.41406	FALSE	0.82491	FALSE		3.14085	TRUE	14.9696	TRUE
	56	-1.46437	FALSE	-3.38094	TRUE		-0.759469	FALSE	1.39686	FALSE
	57	-1.43667	FALSE	0.734694	FALSE		0.779466	FALSE	-0.575426	FALSE
	58	0.0772429	FALSE	5.68272	TRUE		-0.576517	FALSE	10.2292	TRUE
	59	1.31104	FALSE	-0.139927	FALSE		1.04039	FALSE	-1.10874	FALSE
	60	-2.34817	FALSE	1.64102	FALSE		2.21619	TRUE	-0.103298	FALSE
	61	1.72256	FALSE	2.31354	FALSE		1.58302	TRUE	0.8004	FALSE
	62	-3.02472	TRUE	1.64061	FALSE		-1.65569	TRUE	4.37397	TRUE
	63	4.6189	TRUE	1.43247	TRUE		5.20554	TRUE	5.93771	TRUE
	64	2.73974	FALSE	-1.60691	FALSE		1.0455	TRUE	-1.60719	TRUE
	65	-2.48174	FALSE	0.944977	TRUE		3.36372	TRUE	2.96682	TRUE
	66	-12.1648	TRUE	1.33077	TRUE		-0.802766	FALSE	-1.23253	FALSE
	67	4.65814	TRUE	0.508744	FALSE		1.20601	FALSE	-0.228903	FALSE
	68	20.9753	TRUE	9.53064	TRUE		11.5234	TRUE	0.321479	FALSE
	69	0.59333	FALSE	-0.50618	FALSE		-0.368147	FALSE	13.2361	TRUE
	70	-15.0162	TRUE	2.04165	TRUE		9.28052	TRUE	7.81485	TRUE
	71	-14.7867	TRUE	-1.24931	TRUE		10.6692	TRUE	2.02336	FALSE
	72	-5.37608	FALSE	3.05774	FALSE		4.08592	TRUE	-1.05152	FALSE
	73	3.03268	FALSE	1.28637	FALSE		1.2658	FALSE	1.31493	FALSE
	74	12.5717	TRUE	3.23461	TRUE		12.4713	TRUE	0.942559	FALSE
	75	0.457585	FALSE	10.419	TRUE		4.24376	TRUE	4.15441	TRUE
	76	3.93535	FALSE	-5.2336	FALSE		3.85317	TRUE	7.96239	TRUE
	77	3.83837	FALSE	-1.97492	FALSE		-0.298937	FALSE	8.66239	TRUE
	78	5.72406	TRUE	2.89557	TRUE		3.37399	TRUE	1.42682	TRUE
	79	-3.06487	FALSE	13.2054	TRUE		-0.679502	FALSE	16.5926	TRUE
	80	1.5729	TRUE	-1.20543	TRUE		2.18789	FALSE	1.28098	TRUE
	81	-5.03344	FALSE	-1.33503	FALSE		-0.0846781	FALSE	4.38425	TRUE
	82	-2.26865	FALSE	3.87187	TRUE		-2.14612	TRUE	1.39205	TRUE
	83	17.9768	TRUE	0.303257	FALSE		3.28362	TRUE	0.168699	FALSE
	84	-0.178433	FALSE	-1.09321	FALSE		5.6002	TRUE	5.06817	TRUE
	85	4.17042	TRUE	-4.37916	TRUE		-1.49526	TRUE	14.7395	TRUE
	86	-11.0024	TRUE	-0.139864	FALSE		2.03119	FALSE	-0.2461	FALSE
	87	9.79254	TRUE	-1.50276	FALSE		-3.50665	TRUE	0.74526	FALSE
	88	35.5646	TRUE	5.66533	TRUE		12.308	TRUE	-0.241837	FALSE
	89	-16.2567	TRUE	0.578849	FALSE		0.228242	FALSE	3.9619	TRUE
	90	-4.63427	TRUE	9.64285	TRUE		4.8262	TRUE	-1.16625	FALSE
	91	21.0762	TRUE	1.68496	FALSE		-4.69369	FALSE	-1.93591	TRUE
	92	8.6349	TRUE	-2.71841	TRUE		12.6521	TRUE	9.34018	TRUE
	93	-2.05475	FALSE	0.00392045	FALSE		2.39509	TRUE	-0.34881	FALSE
	94	-5.0063	TRUE	-3.24355	TRUE		1.77593	TRUE	2.10895	TRUE
	95	4.2864	FALSE	0.973683	FALSE		2.04606	TRUE	7.61789	TRUE
	96	-18.8063	TRUE	-1.10782	FALSE		-4.68313	TRUE	-0.0356633	FALSE
	97	-2.01631	FALSE	1.65001	TRUE		2.13956	TRUE	6.89322	TRUE
	98	-7.40148	TRUE	1.23651	FALSE		2.86118	TRUE	2.03308	TRUE
	99	10.4772	TRUE	4.19411	TRUE		4.24352	TRUE	1.39744	TRUE
	100	1.20687	FALSE	2.69655	TRUE		0.65811	FALSE	-0.0293932	FALSE
	101	3.45806	TRUE	0.396599	FALSE		1.4215	FALSE	1.83131	FALSE
	102	-2.4897	FALSE	0.81914	TRUE		4.45361	TRUE	0.117064	FALSE
	103	0.858684	FALSE	2.47202	TRUE		-0.69451	FALSE	0.131749	FALSE
	104	2.52601	FALSE	2.21437	FALSE		0.40177	FALSE	-1.0828	TRUE
	105	-16.7223	TRUE	-0.0518925	FALSE		-0.341371	FALSE	-0.827638	FALSE
	106	-3.60748	TRUE	2.98979	TRUE		-2.37605	FALSE	2.75589	TRUE
	107	-7.01087	TRUE	-1.77873	TRUE		2.47234	TRUE	7.21265	TRUE
	108	1.33249	FALSE	0.86171	TRUE		0.535495	FALSE	6.83027	TRUE
	109	6.22306	FALSE	1.13043	TRUE		5.03108	TRUE	-2.42007	TRUE
	110	6.44555	TRUE	-1.94789	TRUE		0.211149	FALSE	1.15839	TRUE
	111	14.7269	TRUE	-1.06618	FALSE		5.42415	TRUE	4.80745	TRUE
	112	3.77167	TRUE	0.815556	TRUE		2.55827	TRUE	-1.48019	FALSE
	113	0.260226	FALSE	1.11547	TRUE		-0.344433	FALSE	-1.05901	TRUE
	114	1.58066	FALSE	0.927089	FALSE		-0.274927	FALSE	3.706	TRUE
	115	1.08772	FALSE				0.580608	TRUE	0.940633	FALSE
	116	12.7503	TRUE				-3.02794	TRUE	8.14052	TRUE
	117	12.7286	TRUE				4.48155	TRUE	7.65264	TRUE
	118	-1.02548	FALSE				2.5481	TRUE	8.44704	TRUE
	119	14.4648	TRUE				-5.22486	TRUE	2.50829	TRUE
	120	-5.69849	FALSE				-0.261039	FALSE	2.50034	TRUE
	121	-2.67069	FALSE				0.716497	TRUE	1.84992	FALSE
	122	24.6226	TRUE				6.0559	TRUE	3.38311	TRUE
	123	3.13674	TRUE				2.7599	TRUE	-1.77172	TRUE
	124	1.59927	FALSE				0.309942	FALSE	1.80332	TRUE
	125	-5.05387	TRUE				0.736502	FALSE	-0.701833	FALSE
	126	2.97785	FALSE				2.86334	TRUE	2.781	TRUE
	127	3.22079	FALSE				-0.0768375	FALSE	4.86283	TRUE
	128	1.28797	FALSE				-0.94322	FALSE	0.893557	FALSE
	129	1.78523	FALSE				-1.00519	TRUE	2.32119	TRUE
	130	2.41531	TRUE				0.610382	FALSE	8.51541	TRUE
	131								0.631192	FALSE
	132								5.57825	TRUE
	133								1.97306	TRUE
	134								0.293582	FALSE
	135								2.36852	TRUE
	136								-0.0659639	FALSE
	137								3.34399	TRUE
	138								6.66527	TRUE
	139								1.5061	TRUE
	140								-0.966533	FALSE
	141								-0.163167	FALSE
	142								-0.164729	FALSE
	143								-0.219272	FALSE
	144								1.11589	FALSE
	145								-1.41116	FALSE
	146								-0.0266057	FALSE
	147								3.81388	TRUE
	148								1.36913	TRUE
	149								0.177715	FALSE
	150								1.92223	TRUE
	151								-0.577609	FALSE
	152								-1.31485	TRUE
	153								0.113975	FALSE

## Sheet: Figure 4c
Figure 4c	fine vs coarse
		Roll task normalized PSE shift					Transaltion task normalized PSE shift
		Fine version	p<0.05	Coarse version	p<0.05		Fine version	p<0.05	Coarse version	p<0.05
		-0.438696	FALSE	-0.656984	FALSE		0.526328	TRUE	-0.71303	FALSE
		0.235682	FALSE	0.102507	FALSE		-0.210464	FALSE	-0.649323	TRUE
		-0.615808	TRUE	-0.886585	TRUE		-2.29479	FALSE	0.473462	FALSE
		0.658206	TRUE	3.6208	TRUE		0.0741153	FALSE	-0.202013	FALSE
		0.407741	FALSE	0.486351	FALSE		-1.0413	FALSE	-0.715848	TRUE
		-0.375356	FALSE	-0.450696	FALSE		0.784711	TRUE	-0.352777	FALSE
		-2.84245	TRUE	-0.697447	TRUE		0.874866	TRUE	0.252095	FALSE
		1.32138	TRUE	0.390643	FALSE		1.28757	TRUE	1.62158	TRUE
		4.41635	TRUE	7.0599	TRUE		1.59041	TRUE	0.984739	TRUE
		0.180503	FALSE	0.277598	FALSE		-1.46271	TRUE	-2.25222	TRUE
		-3.36211	TRUE	-4.35907	TRUE		0.333237	FALSE	0.160382	FALSE
		1.14942	FALSE	0.642728	FALSE		0.281241	FALSE	0.00512849	FALSE
		0.0775694	FALSE	-0.0431336	FALSE		3.09801	TRUE	1.14755	TRUE
		1.29764	FALSE	0.668542	FALSE		0.901921	TRUE	-0.0599316	FALSE
		0.748582	FALSE	0.969238	FALSE		0.513951	FALSE	-0.482479	FALSE
		0.89778	TRUE	0.45422	FALSE		0.17418	FALSE	0.0107609	FALSE
		-0.490921	FALSE	-1.82278	FALSE		-0.121617	FALSE	0.136495	FALSE
		0.299002	TRUE	0.519349	TRUE		5.36038	TRUE	4.67734	TRUE
		-0.559026	FALSE	0.652943	TRUE		-0.0148303	FALSE	-0.14239	FALSE
		-0.30402	FALSE	0.13736	FALSE		1.87766	TRUE	1.87064	TRUE
		2.70427	TRUE	4.53207	TRUE		2.86271	TRUE	1.05416	TRUE
		-0.0409498	FALSE	-0.219264	FALSE		-0.549615	TRUE	-0.411984	FALSE
		0.490139	TRUE	0.904457	TRUE		0.962296	TRUE	0.442655	FALSE
		-1.65064	TRUE	-0.442186	TRUE		6.4994	TRUE	2.37039	TRUE
		1.32041	TRUE	1.24927	TRUE		2.55684	TRUE	1.14468	TRUE
		4.49949	TRUE	5.50978	TRUE		3.57432	TRUE	1.73744	TRUE
		-1.5239	TRUE	-2.10465	FALSE		0.277341	FALSE	0.51175	TRUE
		-0.694989	TRUE	-0.507451	FALSE		1.26937	TRUE	1.04821	TRUE
		1.40429	TRUE	1.27677	TRUE		1.26638	TRUE	1.29619	TRUE
		-0.279207	FALSE	-0.430948	TRUE		-0.24182	FALSE	-0.121217	FALSE
		-0.909614	TRUE	-0.527568	FALSE		0.514358	FALSE	1.16176	TRUE
		0.358922	FALSE	1.41368	TRUE		-0.362297	FALSE	-0.492673	TRUE
		-1.71083	TRUE	-0.352651	FALSE		0.541035	FALSE	1.64581	TRUE
		-0.241376	FALSE	-1.49052	TRUE		1.58439	TRUE	1.24977	TRUE
		-1.03676	TRUE	-0.539245	FALSE		1.79646	TRUE	0.535042	TRUE
		1.65278	TRUE	1.78339	TRUE		-0.856491	TRUE	0.347028	FALSE
		0.142396	FALSE	0.274602	FALSE		2.71308	TRUE	2.35457	TRUE
		0.606232	TRUE	5.50395	TRUE		2.19949	TRUE	1.19105	TRUE
		-0.177037	FALSE	0.453507	FALSE		2.62238	TRUE	23.1288	TRUE
		0.138751	FALSE	-1.1955	TRUE		-0.481613	FALSE	-0.928885	TRUE
		0.404055	FALSE	0.0018068	FALSE		0.467616	FALSE	-0.608092	TRUE
		-2.75661	TRUE	-1.68875	TRUE		5.21943	TRUE	6.70868	TRUE
		-0.638856	TRUE	0.392139	FALSE		-0.118792	FALSE	-0.168976	FALSE
		-1.16288	TRUE	-0.272096	FALSE		2.49198	TRUE	6.35119	TRUE
		0.193948	FALSE	0.816078	TRUE		0.46652	FALSE	-0.0162316	FALSE
		2.00626	FALSE	0.560027	FALSE		5.0761	TRUE	2.25799	TRUE
		2.16017	TRUE	2.02598	TRUE		1.08524	TRUE	0.853901	TRUE
		1.17311	TRUE	1.20524	TRUE		1.02162	TRUE	0.662069	TRUE
		0.0515523	FALSE	0.121983	FALSE		-0.153361	FALSE	-0.0121566	FALSE
		0.620338	FALSE	0.378567	TRUE		1.5121	TRUE	0.924243	FALSE
		1.58246	TRUE	0.972416	TRUE		-0.386806	FALSE	0.0773111	FALSE
		1.27092	TRUE	0.700174	FALSE		1.19826	FALSE	-0.523896	TRUE
		-0.165097	FALSE	-0.0217491	FALSE		-0.0535502	FALSE	-0.270965	FALSE
		1.14566	TRUE	1.41122	TRUE		-0.819705	TRUE	0.826208	TRUE
		-0.551869	FALSE	-0.57606	TRUE		1.96519	TRUE	4.2238	TRUE
		0.505681	TRUE	0.500882	TRUE		2.22943	TRUE	2.29793	TRUE
		0.426329	FALSE	0.744778	TRUE		-0.626296	TRUE	-1.03639	TRUE
		-1.22637	TRUE	-1.05657	TRUE		0.621277	FALSE	0.400212	TRUE
		0.453756	FALSE	-0.546316	FALSE		-0.914502	TRUE	-0.586327	TRUE
		0.606801	FALSE	0.293717	TRUE		3.05285	TRUE	2.73292	TRUE
		0.311544	FALSE	0.674237	TRUE		0.0896753	FALSE	0.532005	FALSE
		0.282487	FALSE	0.562336	FALSE		1.42108	TRUE	3.21308	TRUE
							3.20587	TRUE	2.92837	TRUE
							0.924152	TRUE	3.36242	TRUE
							1.49136	TRUE	1.31591	TRUE
							1.31277	TRUE	0.811956	FALSE
							-1.69948	TRUE	-3.52089	TRUE
							1.25024	TRUE	1.10919	TRUE
							2.68766	TRUE	1.32939	TRUE
							1.27031	TRUE	2.15049	TRUE
							0.62269	FALSE	0.41761	FALSE
							0.678209	FALSE	1.69723	TRUE
							6.39303	TRUE	2.51933	TRUE
							-0.975098	FALSE	0.371878	FALSE
							0.256275	FALSE	2.82196	TRUE
							-0.141084	FALSE	1.07128	TRUE
							-4.16668	FALSE	0.273223	FALSE
							3.26915	TRUE	0.711719	TRUE
							0.310578	FALSE	-0.0515183	FALSE
							2.01423	TRUE	1.74483	TRUE
							5.47509	TRUE	3.70027	TRUE
							1.93111	TRUE	1.2897	TRUE
							-0.282783	FALSE	-0.652804	FALSE
							-0.246164	FALSE	-0.219289	FALSE
							-1.60133	TRUE	-0.0681507	FALSE
							1.83729	TRUE	-0.175821	FALSE
							1.99417	TRUE	0.666704	FALSE
							-2.66723	TRUE	-1.08852	FALSE
							-0.323136	FALSE	-0.266057	FALSE
							3.02971	TRUE	2.23677	TRUE
							0.156822	FALSE	1.50042	TRUE
							0.498995	FALSE	0.0836213	FALSE
							2.11331	TRUE	0.898487	TRUE
							-0.0805288	FALSE	-0.320596	FALSE
							-0.567992	FALSE	-0.63665	TRUE
							-1.45303	TRUE	0.0708069	FALSE

## Sheet: Figure 5a-b
Figure 5a-b	PSE vs Preferred direction
		Roll task				Translation task
		normalized PSE shift	p<0.05	Roll preference		normalized PSE shift	p<0.05	Translation preference
		-4.07387	TRUE	-43.5451		0.287083	FALSE	-14.8836
		1.98939	TRUE	84.3353		1.51566	TRUE	-73.087
		2.04538	TRUE	105.198		0.977881	TRUE	94.0636
		0.240579	FALSE	-51.3209		0.526328	TRUE	-68.1846
		-0.502228	FALSE	-20.7616		-0.210464	FALSE	-65.0152
		-0.0397908	FALSE	81.977		-2.29479	FALSE	85.4456
		-0.200324	FALSE	-104.591		0.0741153	FALSE	-138.381
		-0.467345	FALSE	38.7859		-1.0413	FALSE	-83.0319
		0.0103544	FALSE	90.3221		0.784711	TRUE	-80.5963
		-0.214123	FALSE	-7.73201		0.874866	TRUE	-36.2228
		0.291396	FALSE	-133.15		-0.228876	FALSE	-76.5163
		1.43934	FALSE	42.2479		1.28757	TRUE	97.8953
		6.98585	TRUE	-58.093		1.59041	TRUE	-77.5201
		0.763533	FALSE	-9.64559		-1.46271	TRUE	-74.3181
		-2.56408	FALSE	-49.0733		0.333237	FALSE	10.7812
		0.662092	FALSE	-168.102		0.371884	FALSE	63.3081
		1.25728	FALSE	99.9384		0.281241	FALSE	143.894
		0.329341	FALSE	144.933		3.09801	TRUE	-100.563
		-0.223635	FALSE	-1.56075		0.901921	TRUE	109.826
		0.365163	FALSE	-151.245		0.513951	FALSE	0.183239
		-0.542512	FALSE	9.15682		0.17418	FALSE	135.632
		0.542327	FALSE	19.6217		-0.121617	FALSE	-5.92041
		-0.79925	FALSE	88.3041		5.36038	TRUE	-28.4246
		-1.42275	TRUE	24.5179		-0.0148303	FALSE	-78.5197
		1.27306	TRUE	-161.032		-2.48371	TRUE	-62.7658
		-1.48874	TRUE	-23.1992		1.87766	TRUE	145.691
		-0.583225	TRUE	-101.419		2.86271	TRUE	-38.0383
		0.172546	FALSE	-86.4499		-0.549615	TRUE	94.3776
		-0.924983	FALSE	176.943		0.962296	TRUE	85.5484
		-0.182122	FALSE	-32.948		1.00698	TRUE	144.604
		0.307205	FALSE	-155.561		0.318944	FALSE	-55.4959
		2.26539	TRUE	-164.429		0.662442	FALSE	113.737
		-0.0892552	FALSE	29.8461		8.81175	TRUE	98.0974
		0.171043	FALSE	-13.6377		-0.355701	FALSE	-78.6159
		-2.77712	FALSE	77.9845		0.306624	FALSE	-20.3554
		0.196521	FALSE	-127.472		1.15236	FALSE	-82.0864
		-0.130925	FALSE	68.3551		0.551562	FALSE	115.127
		0.867139	TRUE	-177.864		2.10895	TRUE	121.752
		1.33733	TRUE	98.9374		9.04774	TRUE	-104.606
		1.24337	TRUE	-87.2005		3.57527	TRUE	73.1928
		0.892767	TRUE	85.9747		2.65277	TRUE	-81.3332
		0.181124	FALSE	-114.999		0.245898	FALSE	105.537
		0.911601	TRUE	-129.608		0.503147	FALSE	115.187
		0.737649	TRUE	102.517		0.149403	FALSE	122.836
		1.3793	TRUE	72.2921		3.54213	TRUE	-67.909
		-0.898217	TRUE	-10.6572		3.12828	TRUE	-81.1015
		-0.169622	FALSE	125.878		-0.257022	FALSE	100.831
		0.156129	FALSE	10.3912		0.273869	FALSE	-13.7747
		0.504638	TRUE	55.4256		6.4994	TRUE	-70.2796
		0.0988862	FALSE	-172.983		2.55684	TRUE	103.504
		-0.127845	FALSE	-36.793		3.57432	TRUE	-54.9852
		-0.310333	FALSE	-64.6097		0.277341	FALSE	-82.8227
		-0.806696	TRUE	-31.9564		1.26937	TRUE	-46.6388
		0.268709	FALSE	-94.5529		1.26638	TRUE	-74.4028
		-0.564708	FALSE	-39.573		-0.24182	FALSE	-25.0896
		-0.340491	FALSE	-22.1418		0.514358	FALSE	-43.5673
		0.0272901	FALSE	174.106		-0.362297	FALSE	121.724
		0.546551	FALSE	-159.709		0.541035	FALSE	121.378
		-0.438696	FALSE	107.831		1.58439	TRUE	96.0753
		0.235682	FALSE	49.4988		1.79646	TRUE	-67.5107
		-0.615808	TRUE	25.8863		-0.856491	TRUE	-47.9578
		0.658206	TRUE	74.0256		2.71308	TRUE	-66.9435
		0.407741	FALSE	4.41393		2.19949	TRUE	-28.4825
		-0.375356	FALSE	-31.3521		2.62238	TRUE	-67.4503
		-2.84245	TRUE	32.1112		-0.481613	FALSE	-38.0021
		1.32138	TRUE	-29.9574		0.467616	FALSE	-17.5255
		4.41635	TRUE	-11.282		5.21943	TRUE	43.577
		0.180503	FALSE	-103.986		-0.118792	FALSE	-156.056
		-3.52053	TRUE	138.966		5.38872	TRUE	161.943
		-3.36211	TRUE	-46.1055		2.49198	TRUE	-74.516
		-1.07401	FALSE	63.1943		1.4731	TRUE	15.1927
		1.14942	FALSE	-142.428		0.46652	FALSE	177.208
		4.12424	TRUE	-38.9345		5.0761	TRUE	56.841
		0.0775694	FALSE	-116.003		1.08524	TRUE	-102.25
		1.29764	FALSE	-51.1944		1.02162	TRUE	17.1073
		0.748582	FALSE	-7.72792		-0.153361	FALSE	-39.534
		0.89778	TRUE	-24.533		1.5121	TRUE	-78.6456
		-0.490921	FALSE	70.9532		-0.386806	FALSE	23.1578
		0.299002	TRUE	137.827		1.19826	FALSE	139.135
		-0.559026	FALSE	61.2823		-0.0535502	FALSE	36.8897
		-0.30402	FALSE	22.4249		-0.819705	TRUE	-46.3541
		2.70427	TRUE	68.71		1.96519	TRUE	-42.4219
		-0.0409498	FALSE	105.309		2.22943	TRUE	81.6668
		0.490139	TRUE	119.309		-0.626296	TRUE	108.132
		-1.65064	TRUE	-86.3918		0.621277	FALSE	-98.8301
		1.32041	TRUE	70.424		-0.914502	TRUE	20.6202
		4.49949	TRUE	102.601		3.05285	TRUE	-116.601
		-1.5239	TRUE	8.40988		0.0896753	FALSE	-76.271
		-0.694989	TRUE	156.248		1.42108	TRUE	115.99
		1.64127	TRUE	150.191		-1.06682	FALSE	160.394
		1.40429	TRUE	47.4589		3.20587	TRUE	-72.7701
		-0.279207	FALSE	76.8044		0.924152	TRUE	80.4333
		-0.909614	TRUE	74.2753		1.49136	TRUE	74.108
		0.358922	FALSE	-99.7918		1.31277	TRUE	-110.594
		-1.71083	TRUE	97.8976		-1.69948	TRUE	-102.554
		-0.241376	FALSE	121.813		1.25024	TRUE	81.5386
		-1.03676	TRUE	69.9673		2.68766	TRUE	52.801
		1.65278	TRUE	-96.9697		1.27031	TRUE	90.7159
		0.142396	FALSE	-48.2188		0.62269	FALSE	-54.1109
		0.606232	TRUE	-86.0824		0.678209	FALSE	75.7383
		-0.177037	FALSE	111.206		6.39303	TRUE	107.678
		0.138751	FALSE	79.6414		-0.975098	FALSE	9.97905
		0.404055	FALSE	69.4097		0.256275	FALSE	2.53147
		-2.75661	TRUE	121.999		-0.141084	FALSE	-124.26
		-0.638856	TRUE	47.7511		-4.16668	FALSE	-70.0035
		-1.16288	TRUE	71.9431		3.26915	TRUE	36.9653
		0.193948	FALSE	63.2748		0.310578	FALSE	56.5278
		2.00626	FALSE	-33.9894		2.01423	TRUE	71.2865
		1.63739	TRUE	109.379		0.175409	FALSE	-139.592
		2.16017	TRUE	64.1622		5.47509	TRUE	-74.2576
		1.17311	TRUE	-97.3699		1.93111	TRUE	92.5798
		0.0515523	FALSE	115.062		-0.282783	FALSE	119.353
		0.620338	FALSE	-57.4975		-0.246164	FALSE	-60.6714
		0.162555	FALSE	158.972		0.665682	TRUE	107.743
		1.58246	TRUE	-108.902		-1.60133	TRUE	-116.478
		1.27092	TRUE	60.6303		1.83729	TRUE	-86.5505
		-0.165097	FALSE	-55.4112		1.99417	TRUE	-39.7846
		1.14566	TRUE	109.2		-2.66723	TRUE	-149.614
		-0.551869	FALSE	91.688		-0.323136	FALSE	-91.4878
		-0.743024	FALSE	70.9758		0.654404	TRUE	77.2389
		3.37824	TRUE	84.3646		3.86386	TRUE	-87.6842
		0.505681	TRUE	101.648		3.02971	TRUE	-84.6254
		0.426329	FALSE	-150.486		0.156822	FALSE	-174.34
		-1.22637	TRUE	30.9312		0.498995	FALSE	-58.8836
		0.453756	FALSE	67.9222		2.11331	TRUE	68.8816
		0.606801	FALSE	-130.293		-0.0805288	FALSE	118.882
		0.311544	FALSE	76.3264		-0.567992	FALSE	-54.7171
		0.282487	FALSE	44.3155		-1.45303	TRUE	88.1003
		1.16168	TRUE	53.7697		0.523891	FALSE	56.0014
		-0.92876	TRUE	-16.4183		6.05679	FALSE	-35.6235
		3.1498	TRUE	72.0049		-0.71303	FALSE	-68.1846
		-0.442008	FALSE	-72.1695		-0.649323	TRUE	-65.0152
		-4.29806	TRUE	-22.6332		0.473462	FALSE	85.4456
		1.80069	TRUE	118.754		-0.202013	FALSE	-138.381
		-1.39351	TRUE	-30.1317		-0.715848	TRUE	-83.0319
		-0.509783	FALSE	-21.5798		-0.352777	FALSE	-80.5963
		0.943991	FALSE	106.011		0.252095	FALSE	-36.2228
		-0.85317	FALSE	-63.9322		1.62158	TRUE	97.8953
		-0.656984	FALSE	107.831		0.984739	TRUE	-77.5201
		-2.64256	TRUE	-66.6649		-2.25222	TRUE	-74.3181
		0.102507	FALSE	49.4988		0.160382	FALSE	10.7812
		0.820088	TRUE	75.3861		0.00512849	FALSE	143.894
		-0.886585	TRUE	25.8863		1.14755	TRUE	-100.563
		3.6208	TRUE	74.0256		-0.0599316	FALSE	109.826
		0.486351	FALSE	4.41393		-0.482479	FALSE	0.183239
		0.097481	FALSE	-73.8376		0.0107609	FALSE	135.632
		4.35047	TRUE	124.459		0.136495	FALSE	-5.92041
		-0.246702	FALSE	3.65561		4.67734	TRUE	-28.4246
		0.0355462	FALSE	88.7724		-0.14239	FALSE	-78.5197
		2.63694	TRUE	-81.7197		1.87064	TRUE	145.691
		0.168488	FALSE	92.6933		1.05416	TRUE	-38.0383
		-1.58282	TRUE	0.48198		-0.411984	FALSE	94.3776
		1.5113	TRUE	113.971		0.442655	FALSE	85.5484
		-2.1255	TRUE	-6.61995		2.37039	TRUE	-70.2796
		-0.450696	FALSE	-31.3521		1.14468	TRUE	103.504
		-0.697447	TRUE	32.1112		1.73744	TRUE	-54.9852
		-1.89545	TRUE	130.5		0.51175	TRUE	-82.8227
		0.121049	FALSE	-18.7027		1.04821	TRUE	-46.6388
		1.26682	TRUE	-66.7682		1.29619	TRUE	-74.4028
		4.04606	TRUE	65.2345		-0.121217	FALSE	-25.0896
		2.36863	TRUE	51.9653		-0.676118	TRUE	23.0335
		0.732925	TRUE	-55.8559		1.16176	TRUE	-43.5673
		0.23449	FALSE	-52.4914		-0.492673	TRUE	121.724
		-0.443254	FALSE	-15.0632		1.64581	TRUE	121.378
		0.72307	FALSE	34.977		-0.179144	FALSE	36.0751
		1.90986	FALSE	52.5103		-0.536391	TRUE	60.238
		1.68025	TRUE	112.372		3.30119	TRUE	-45.6109
		1.51711	TRUE	38.3516		3.18308	TRUE	-78.016
		-0.643302	FALSE	59.0039		-1.11307	TRUE	48.5822
		4.40245	TRUE	62.1814		11.5032	TRUE	-83.5096
		-0.616975	TRUE	-27.6625		-0.669084	TRUE	119.07
		2.42292	TRUE	33.0798		10.7595	TRUE	-59.7014
		0.0609471	FALSE	20.6924		-0.704771	FALSE	13.5464
		0.0857291	FALSE	104.521		5.59616	TRUE	101.06
		1.41757	TRUE	52.0905		0.503126	FALSE	-84.6754
		3.70599	TRUE	37.577		1.24977	TRUE	96.0753
		-0.165703	FALSE	7.32286		-6.1358	TRUE	89.4702
		0.102668	FALSE	-13.5072		0.535042	TRUE	-67.5107
		1.22457	TRUE	27.5371		-2.6128	TRUE	33.0763
		0.422308	FALSE	-50.3875		0.347028	FALSE	-47.9578
		0.390643	FALSE	-29.9574		2.35457	TRUE	-66.9435
		7.0599	TRUE	-11.282		1.19105	TRUE	-28.4825
		0.277598	FALSE	-103.986		1.4168	TRUE	-45.7161
		0.964045	FALSE	-4.89237		5.66165	TRUE	-137.023
		-4.35907	TRUE	-46.1055		0.783698	FALSE	-50.5887
		0.642728	FALSE	-142.428		-0.50717	FALSE	79.7924
		-0.0431336	FALSE	-116.003		8.13233	TRUE	76.6309
		0.668542	FALSE	-51.1944		-0.948621	FALSE	67.9571
		0.969238	FALSE	-7.72792		-0.0598524	FALSE	-36.5948
		0.45422	FALSE	-24.533		0.414864	FALSE	112.188
		0.91939	TRUE	-133.789		1.82348	TRUE	-32.8497
		-1.82278	FALSE	70.9532		23.1288	TRUE	-67.4503
		0.519349	TRUE	137.827		-0.928885	TRUE	-38.0021
		0.652943	TRUE	61.2823		1.1702	TRUE	110.292
		0.13736	FALSE	22.4249		-0.83877	FALSE	-41.4606
		4.53207	TRUE	68.71		-0.176844	FALSE	-92.3468
		-0.219264	FALSE	105.309		0.285807	FALSE	67.9018
		0.904457	TRUE	119.309		8.04947	TRUE	-59.2407
		-0.442186	TRUE	-86.3918		3.00346	TRUE	-75.8996
		1.30892	FALSE	-49.3469		0.882878	FALSE	53.3702
		0.511183	FALSE	98.0917		-0.452037	FALSE	-12.4851
		1.24927	TRUE	70.424		0.396579	FALSE	-56.9969
		5.50978	TRUE	102.601		0.417098	FALSE	-48.5015
		-2.10465	FALSE	8.40988		1.60352	TRUE	-60.7971
		-0.507451	FALSE	156.248		3.76246	TRUE	-130.882
		1.27677	TRUE	47.4589		5.01464	TRUE	-64.3572
		3.71547	TRUE	-74.8202		0.913565	TRUE	16.5494
		-0.430948	TRUE	76.8044		12.6343	TRUE	-59.6546
		-0.527568	FALSE	74.2753		1.43013	TRUE	-68.9605
		1.41368	TRUE	-99.7918		3.23395	TRUE	-31.1978
		0.148677	FALSE	-27.5124		0.487981	TRUE	-77.5903
		-0.352651	FALSE	97.8976		0.0726971	FALSE	-167.079
		-1.49052	TRUE	121.813		6.44036	TRUE	-51.3968
		-0.0328407	FALSE	-126.909		4.84726	TRUE	-67.8262
		-0.539245	FALSE	69.9673		-0.220196	FALSE	-120.328
		1.78339	TRUE	-96.9697		0.609427	FALSE	-39.3284
		0.274602	FALSE	-48.2188		-0.13265	FALSE	-76.488
		5.50395	TRUE	-86.0824		2.32523	TRUE	-59.089
		0.453507	FALSE	111.206		-0.653207	FALSE	4.30049
		-1.1955	TRUE	79.6414		-0.608092	TRUE	-17.5255
		0.0018068	FALSE	69.4097		6.70868	TRUE	43.577
		-1.68875	TRUE	121.999		-0.168976	FALSE	-156.056
		0.392139	FALSE	47.7511		0.882562	TRUE	-32.1464
		-0.272096	FALSE	71.9431		6.35119	TRUE	-74.516
		0.816078	TRUE	63.2748		-0.0162316	FALSE	177.208
		0.560027	FALSE	-33.9894		2.25799	TRUE	56.841
		2.02598	TRUE	64.1622		0.853901	TRUE	-102.25
		1.20524	TRUE	-97.3699		0.662069	TRUE	17.1073
		0.121983	FALSE	115.062		-0.0121566	FALSE	-39.534
		0.378567	TRUE	-57.4975		0.924243	FALSE	-78.6456
		0.972416	TRUE	-108.902		0.039573	FALSE	112.944
		0.700174	FALSE	60.6303		0.0773111	FALSE	23.1578
		-0.0217491	FALSE	-55.4112		-0.523896	TRUE	139.135
		1.41122	TRUE	109.2		-0.270965	FALSE	36.8897
		-0.57606	TRUE	91.688		0.826208	TRUE	-46.3541
		0.500882	TRUE	101.648		4.2238	TRUE	-42.4219
		0.744778	TRUE	-150.486		2.29793	TRUE	81.6668
		-1.05657	TRUE	30.9312		-1.03639	TRUE	108.132
		-0.546316	FALSE	67.9222		0.400212	TRUE	-98.8301
		0.293717	TRUE	-130.293		1.00936	TRUE	-75.0016
		0.674237	TRUE	76.3264		-0.794398	FALSE	122.82
		0.562336	FALSE	44.3155		-0.586327	TRUE	20.6202
						2.73292	TRUE	-116.601
						0.532005	FALSE	-76.271
						3.21308	TRUE	115.99
						2.92837	TRUE	-72.7701
						2.08065	TRUE	45.4327
						3.36242	TRUE	80.4333
						1.31591	TRUE	74.108
						0.811956	FALSE	-110.594
						1.7369	TRUE	-59.0408
						-3.52089	TRUE	-102.554
						1.10919	TRUE	81.5386
						-0.324952	FALSE	104.011
						1.32939	TRUE	52.801
						2.15049	TRUE	90.7159
						0.41761	FALSE	-54.1109
						1.69723	TRUE	75.7383
						2.51933	TRUE	107.678
						0.371878	FALSE	9.97905
						2.82196	TRUE	2.53147
						1.07128	TRUE	-124.26
						0.273223	FALSE	-70.0035
						0.711719	TRUE	36.9653
						-0.0515183	FALSE	56.5278
						1.74483	TRUE	71.2865
						3.70027	TRUE	-74.2576
						1.2897	TRUE	92.5798
						-0.652804	FALSE	119.353
						-0.219289	FALSE	-60.6714
						-0.0681507	FALSE	-116.478
						-0.175821	FALSE	-86.5505
						0.666704	FALSE	-39.7846
						-1.08852	FALSE	-149.614
						-0.266057	FALSE	-91.4878
						2.23677	TRUE	-84.6254
						1.50042	TRUE	-174.34
						0.0836213	FALSE	-58.8836
						0.898487	TRUE	68.8816
						-0.320596	FALSE	118.882
						-0.63665	TRUE	-54.7171
						0.0708069	FALSE	88.1003

## Sheet: Figure 5c
Figure 5c	PSE vs d'
		Roll task				Translation task
		|PSE shift|	p<0.05	|d'|		|PSE shift|	p<0.05	|d'|
		0.240579	0	1.7716		0.287083	0	1.25106
		0.502228	0	0.231417		0.210464	0	3.12477
		0.0397908	0	8.14864		2.29479	0	9.51029
		0.200324	0	4.16171		0.0741153	0	2.05139
		0.467345	0	2.19113		1.0413	0	6.56387
		0.0103544	0	3.58391		0.228876	0	5.24401
		0.214123	0	0.0574367		0.333237	0	0.422043
		NaN	0	5.50205		0.371884	0	4.24269
		0.291396	0	2.90984		0.281241	0	2.45406
		1.43934	0	9.65647		0.513951	0	0.121814
		0.763533	0	1.65493		0.17418	0	7.01055
		2.56408	0	2.14711		0.121617	0	1.65061
		0.662092	0	0.873644		0.0148303	0	1.69327
		1.25728	0	11.6801		0.318944	0	5.79225
		0.329341	0	2.15131		0.662442	0	5.31467
		0.223635	0	0.586809		0.355701	0	1.66498
		0.365163	0	3.90563		0.306624	0	1.09076
		0.542512	0	1.17969		1.15236	0	8.43582
		0.542327	0	1.72054		0.551562	0	8.57375
		0.79925	0	3.25542		NaN	0	5.01664
		0.172546	0	16.5104		0.245898	0	5.39794
		0.924983	0	0.482991		0.503147	0	2.0866
		0.182122	0	2.19089		0.149403	0	0.495993
		0.307205	0	1.63224		0.257022	0	5.01356
		0.0892552	0	0.754707		0.273869	0	0.314329
		0.171043	0	1.19753		0.277341	0	4.03913
		2.77712	0	6.80706		0.24182	0	1.76532
		0.196521	0	3.48538		0.514358	0	1.07146
		0.130925	0	6.69834		0.362297	0	6.50493
		0.181124	0	6.4349		0.541035	0	2.30331
		0.169622	0	2.32659		0.481613	0	9.90364
		0.156129	0	0.774975		0.467616	0	3.56535
		0.0988862	0	0.440547		0.118792	0	1.53832
		0.127845	0	12.8454		0.46652	0	1.22282
		0.310333	0	4.48666		0.153361	0	2.91973
		0.268709	0	8.23161		0.386806	0	1.30403
		0.564708	0	2.20403		1.19826	0	6.46693
		0.340491	0	1.27636		0.0535502	0	1.02548
		0.0272901	0	1.3799		0.621277	0	7.59224
		0.546551	0	1.55442		0.0896753	0	5.46209
		0.438696	0	11.3372		1.06682	0	1.89341
		0.235682	0	6.06104		0.62269	0	5.728
		0.407741	0	0.463039		0.678209	0	6.97582
		0.375356	0	4.7252		0.975098	0	0.162103
		0.180503	0	3.38886		0.256275	0	0.0615983
		1.07401	0	3.68463		0.141084	0	6.87709
		1.14942	0	6.68061		4.16668	0	20.9823
		0.0775694	0	2.1452		0.310578	0	4.26951
		1.29764	0	2.68808		0.175409	0	1.84714
		0.748582	0	0.712513		0.282783	0	6.97524
		0.490921	0	9.79847		0.246164	0	3.35109
		0.559026	0	4.7393		0.323136	0	4.34289
		0.30402	0	2.21962		0.156822	0	2.36704
		0.0409498	0	2.78449		0.498995	0	5.82043
		0.279207	0	3.63364		0.0805288	0	1.82122
		0.358922	0	11.4551		0.567992	0	1.91938
		0.241376	0	1.95556		0.523891	0	2.98489
		0.142396	0	3.96825		6.05679	0	1.22774
		0.177037	0	2.38544		0.71303	0	2.80942
		0.138751	0	16.7375		0.473462	0	9.51029
		0.404055	0	5.12831		0.202013	0	2.05139
		0.193948	0	6.40044		0.352777	0	8.01001
		2.00626	0	0.00934284		0.252095	0	2.28856
		0.0515523	0	3.0837		0.160382	0	0.422043
		0.620338	0	7.26211		0.00512849	0	2.45406
		0.162555	0	0.90923		0.0599316	0	4.74469
		0.165097	0	5.78128		0.482479	0	0.121814
		0.551869	0	4.30108		0.0107609	0	7.01055
		0.743024	0	2.87813		0.136495	0	1.65061
		0.426329	0	4.8252		0.14239	0	1.69327
		0.453756	0	7.51559		0.411984	0	3.94123
		0.606801	0	2.01216		0.442655	0	11.9463
		0.311544	0	5.4649		0.121217	0	1.76532
		0.282487	0	0.279596		0.179144	0	2.00804
		0.442008	0	3.6961		0.704771	0	0.00665909
		0.509783	0	0.774143		0.503126	0	10.1485
		0.943991	0	16.6996		0.347028	0	8.05825
		0.85317	0	4.62926		0.783698	0	9.46828
		0.656984	0	11.3372		0.50717	0	2.18768
		0.102507	0	6.06104		0.948621	0	1.61453
		0.486351	0	0.463039		0.0598524	0	3.09588
		0.097481	0	3.83625		0.414864	0	5.19798
		0.246702	0	1.00826		0.83877	0	2.68909
		0.0355462	0	4.98678		0.176844	0	3.55956
		0.168488	0	2.38551		0.285807	0	2.21915
		0.450696	0	4.7252		0.882878	0	5.89841
		0.121049	0	1.43808		0.452037	0	0.283039
		0.23449	0	3.42257		0.396579	0	6.95408
		0.443254	0	2.42521		0.417098	0	3.95561
		0.72307	0	2.09511		0.0726971	0	1.13143
		1.90986	0	8.10679		0.220196	0	5.831
		0.643302	0	4.15396		0.609427	0	7.10854
		0.0609471	0	1.44363		0.13265	0	9.35385
		0.0857291	0	8.6427		0.653207	0	0.220539
		0.165703	0	1.14633		0.168976	0	1.53832
		0.102668	0	0.580948		0.0162316	0	1.22282
		0.422308	0	4.27226		0.0121566	0	2.91973
		0.390643	0	10.5676		0.924243	0	11.6677
		0.277598	0	3.38886		0.039573	0	5.29686
		0.964045	0	0.847808		0.0773111	0	1.30403
		0.642728	0	6.68061		0.270965	0	1.02548
		0.0431336	0	2.1452		0.794398	0	0.948363
		0.668542	0	2.68808		0.532005	0	5.46209
		0.969238	0	0.712513		0.811956	0	9.37551
		0.45422	0	1.81748		0.324952	0	4.95551
		1.82278	0	9.79847		0.41761	0	5.728
		0.13736	0	2.21962		0.371878	0	0.162103
		0.219264	0	2.78449		0.273223	0	20.9823
		1.30892	0	7.39835		0.0515183	0	4.26951
		0.511183	0	7.11734		0.652804	0	6.97524
		2.10465	0	0.266667		0.219289	0	3.35109
		0.507451	0	1.5547		0.0681507	0	3.53291
		0.527568	0	7.31021		0.175821	0	2.91803
		0.148677	0	2.60645		0.666704	0	1.80668
		0.352651	0	11.5442		1.08852	0	0.891362
		0.0328407	0	1.96845		0.266057	0	4.34289
		0.539245	0	2.11064		0.0836213	0	5.82043
		0.274602	0	3.96825		0.320596	0	1.82122
		0.453507	0	2.38544		0.0708069	0	4.03305
		0.0018068	0	5.12831		1.51566	1	3.89093
		0.392139	0	12.4799		0.977881	1	14.3728
		0.272096	0	17.0976		0.526328	1	2.80942
		0.560027	0	0.00934284		0.784711	1	8.01001
		0.121983	0	3.0837		0.874866	1	2.28856
		0.700174	0	2.74215		1.28757	1	8.78609
		0.0217491	0	5.78128		1.59041	1	7.31606
		0.546316	0	7.51559		1.46271	1	2.98299
		0.562336	0	0.279596		3.09801	1	8.99801
		4.07387	1	3.28275		0.901921	1	4.74469
		1.98939	1	12.0653		5.36038	1	3.64726
		2.04538	1	9.41217		2.48371	1	7.13568
		6.98585	1	3.70668		1.87766	1	3.7243
		1.42275	1	1.32339		2.86271	1	2.44972
		1.27306	1	3.8658		0.549615	1	3.94123
		1.48874	1	3.07192		0.962296	1	11.9463
		0.583225	1	2.77584		1.00698	1	3.57121
		2.26539	1	1.80659		8.81175	1	15.4229
		0.867139	1	0.448281		2.10895	1	10.1754
		1.33733	1	4.63352		9.04774	1	11.4358
		1.24337	1	13.4703		3.57527	1	9.81729
		0.892767	1	5.50849		2.65277	1	5.15678
		0.911601	1	6.32352		3.54213	1	13.495
		0.737649	1	1.40207		3.12828	1	5.88935
		1.3793	1	7.01793		6.4994	1	10.2754
		0.898217	1	1.46969		2.55684	1	5.99518
		0.504638	1	8.00556		3.57432	1	9.84615
		0.806696	1	0.988574		1.26937	1	3.01493
		0.615808	1	4.30908		1.26638	1	4.12651
		0.658206	1	4.88416		1.58439	1	6.9091
		2.84245	1	4.55346		1.79646	1	10.9607
		1.32138	1	10.5676		0.856491	1	8.05825
		4.41635	1	2.30831		2.71308	1	4.4518
		3.52053	1	5.22051		2.19949	1	5.1834
		3.36211	1	2.63452		2.62238	1	7.53385
		4.12424	1	5.20814		5.21943	1	8.675
		0.89778	1	1.81748		5.38872	1	2.06857
		0.299002	1	8.42547		2.49198	1	2.54169
		2.70427	1	9.92587		1.4731	1	0.332495
		0.490139	1	3.19247		5.0761	1	7.72549
		1.65064	1	3.52216		1.08524	1	3.19884
		1.32041	1	9.74939		1.02162	1	2.30222
		4.49949	1	7.43613		1.5121	1	11.6677
		1.5239	1	0.266667		0.819705	1	6.70796
		0.694989	1	1.5547		1.96519	1	5.03273
		1.64127	1	4.13174		2.22943	1	8.01605
		1.40429	1	4.44566		0.626296	1	4.89639
		0.909614	1	7.31021		0.914502	1	4.09919
		1.71083	1	11.5442		3.05285	1	3.65947
		1.03676	1	2.11064		1.42108	1	9.51886
		1.65278	1	10.9964		3.20587	1	10.4507
		0.606232	1	16.6176		0.924152	1	2.32279
		2.75661	1	7.87482		1.49136	1	5.37973
		0.638856	1	12.4799		1.31277	1	9.37551
		1.16288	1	17.0976		1.69948	1	11.7097
		1.63739	1	11.06		1.25024	1	6.67083
		2.16017	1	4.98172		2.68766	1	2.85537
		1.17311	1	7.86059		1.27031	1	15.1658
		1.58246	1	8.68262		6.39303	1	7.74737
		1.27092	1	2.74215		3.26915	1	4.47404
		1.14566	1	3.13839		2.01423	1	3.76304
		3.37824	1	25.2706		5.47509	1	2.82203
		0.505681	1	2.49004		1.93111	1	6.20765
		1.22637	1	2.57225		0.665682	1	3.29499
		1.16168	1	2.47417		1.60133	1	3.53291
		0.92876	1	1.22966		1.83729	1	2.91803
		3.1498	1	1.77107		1.99417	1	1.80668
		4.29806	1	1.04695		2.66723	1	0.891362
		1.80069	1	6.31104		0.654404	1	5.30777
		1.39351	1	3.68009		3.86386	1	6.19332
		2.64256	1	0.560835		3.02971	1	4.74236
		0.820088	1	2.84122		2.11331	1	5.29444
		0.886585	1	4.30908		1.45303	1	4.03305
		3.6208	1	4.88416		0.649323	1	3.12477
		4.35047	1	2.29443		0.715848	1	6.56387
		2.63694	1	6.73358		1.62158	1	8.78609
		1.58282	1	0.130734		0.984739	1	7.31606
		1.5113	1	8.95875		2.25222	1	2.98299
		2.1255	1	1.12931		1.14755	1	8.99801
		0.697447	1	4.55346		4.67734	1	3.64726
		1.89545	1	3.85496		1.87064	1	3.7243
		1.26682	1	1.88078		1.05416	1	2.44972
		4.04606	1	4.91351		2.37039	1	10.2754
		2.36863	1	9.52064		1.14468	1	5.99518
		0.732925	1	5.43635		1.73744	1	9.84615
		1.68025	1	8.4986		0.51175	1	4.03913
		1.51711	1	2.5739		1.04821	1	3.01493
		4.40245	1	8.38788		1.29619	1	4.12651
		0.616975	1	2.36264		0.676118	1	1.15963
		2.42292	1	1.5174		1.16176	1	1.07146
		1.41757	1	12.5529		0.492673	1	6.50493
		3.70599	1	5.93654		1.64581	1	2.30331
		1.22457	1	1.12887		0.536391	1	2.07879
		7.0599	1	2.30831		3.30119	1	3.11243
		4.35907	1	2.63452		3.18308	1	1.60254
		NaN	1	5.20814		1.11307	1	1.52234
		0.91939	1	8.77396		11.5032	1	15.5616
		0.519349	1	8.42547		0.669084	1	5.87496
		0.652943	1	4.7393		10.7595	1	6.33951
		4.53207	1	9.92587		5.59616	1	14.2422
		0.904457	1	3.19247		1.24977	1	6.9091
		0.442186	1	3.52216		6.1358	1	3.04854
		1.24927	1	9.74939		0.535042	1	10.9607
		5.50978	1	7.43613		2.6128	1	0.323801
		1.27677	1	4.44566		2.35457	1	4.4518
		3.71547	1	6.77785		1.19105	1	5.1834
		0.430948	1	3.63364		1.4168	1	1.92908
		1.41368	1	11.4551		5.66165	1	2.59953
		1.49052	1	1.95556		8.13233	1	5.35998
		1.78339	1	10.9964		1.82348	1	4.62708
		5.50395	1	16.6176		23.1288	1	7.53385
		1.1955	1	16.7375		0.928885	1	9.90364
		1.68875	1	7.87482		1.1702	1	6.69674
		0.816078	1	6.40044		8.04947	1	4.61577
		2.02598	1	4.98172		3.00346	1	14.9857
		1.20524	1	7.86059		1.60352	1	7.45663
		0.378567	1	7.26211		3.76246	1	5.65331
		0.972416	1	8.68262		5.01464	1	5.21424
		1.41122	1	3.13839		0.913565	1	0.509615
		0.57606	1	4.30108		12.6343	1	9.59459
		0.500882	1	2.49004		1.43013	1	1.49924
		0.744778	1	4.8252		3.23395	1	3.82462
		1.05657	1	2.57225		0.487981	1	2.97795
		0.293717	1	2.01216		6.44036	1	5.47431
		0.674237	1	5.4649		4.84726	1	18.1619
						2.32523	1	4.63685
						0.608092	1	3.56535
						6.70868	1	8.675
						0.882562	1	1.8859
						6.35119	1	2.54169
						2.25799	1	7.72549
						0.853901	1	3.19884
						0.662069	1	2.30222
						0.523896	1	6.46693
						0.826208	1	6.70796
						4.2238	1	5.03273
						2.29793	1	8.01605
						1.03639	1	4.89639
						0.400212	1	7.59224
						1.00936	1	22.789
						0.586327	1	4.09919
						2.73292	1	3.65947
						3.21308	1	9.51886
						2.92837	1	10.4507
						2.08065	1	3.07749
						3.36242	1	2.32279
						1.31591	1	5.37973
						1.7369	1	5.52918
						3.52089	1	11.7097
						1.10919	1	6.67083
						1.32939	1	2.85537
						2.15049	1	15.1658
						1.69723	1	6.97582
						2.51933	1	7.74737
						2.82196	1	0.0615983
						1.07128	1	6.87709
						0.711719	1	4.47404
						1.74483	1	3.76304
						3.70027	1	2.82203
						1.2897	1	6.20765
						2.23677	1	4.74236
						1.50042	1	2.36704
						0.898487	1	5.29444
						0.63665	1	1.91938

[truncated: 23 more sheets: Figure 6d, Figure 7b-c, Figure 8c-d, Figure 8e, Figure 8f, Figure S1b-c, Figure S1d, Figure S1e, Figure S1f, Figure S2a, Figure S2b, Figure S3a-b, Figure S3c, Figure S4a, Figure S4b, Figure S5, Figure S6a, Figure S6b, Figure S7a, Figure S7b …]
